# Supplementary material for: Serologic IL-18 increase with B-cell IL-18R loss characterizes selective IgA deficiency
Source: Front Immunol. 2026 Jan 5;16:1687720. doi: 10.3389/fimmu.2025.1687720 (PMC12812701; doi:10.3389/fimmu.2025.1687720)
Supplement: Supplementary file 1 [file DataSheet1.csv]

	April	BAFF	BLC CXCL13	bNGF	CD30	ENA78	eotaxin	eotaxin-2	eotaxin-3	FGF-2	fractalkine	G-CSF	GM-CSF	GRO-alpha	HGF	IFN-alpha	IFN-gamma	IL-1alpha	IL-1b	IL-10	IL-12p70	IL-13	il-15	IL-16	IL-17A	IL-18	IL-2	IL-2r	IL-20	IL-21	IL-22	IL-23	IL-27	IL-3	IL-31	IL-4	IL-5	IL-6	IL-7	IL-8	IL-9	IP-10	I-TAC	LIF	MCP-1	MCP-2 CCL8	MCP-3	M-CSF	MDC CCL22
IgAD1	5922,28	14,91	258,20	17,80	327,17	18,57	52,67	50,36	26,40	142,58	20,73	74,55	116,97	34,80	42,97	3,96	16,98	15,46	15,67	0,00	2,90	0,00	41,46	1395,99	2,44	82,04	59,92	6454,50	248,21	649,93	503,94	217,63	31,76	126,53	483,45	117,84	92,72	116,34	0,42	51,64	71,60	8,38	495,53	67,00	198,14	4,83	20,95	213,16	162,97
IgAD2	11836,49	16,99	139,94	246,25	269,91	98,62	147,75	94,25	8,97	19,56	68,66	34,51	169,96	6,10	161,08	2,58	115,22	25,85	12,26	0,00	14,79	0,00	55,98	1377,54	8,91	100,56	7,59	5252,67	343,17	405,00	491,53	37,35	142,72	233,15	40,93	146,04	63,91	4,78	1,29	4,69	20,16	7,96	854,77	65,71	198,36	7,24	28,03	34,10	125,55
IgAD3	5045,77	21,09	534,30	29,33	265,43	57,59	182,45	44,06	15,17	69,53	13,33	48,04	135,98	16,27	18,41	7,30	28,48	9,56	14,63	0,00	3,06	0,00	91,45	877,75	15,44	111,41	27,46	5472,43	266,64	305,47	217,91	115,11	132,11	74,21	264,64	66,38	44,04	35,71	1,60	26,79	41,76	29,78	315,85	78,65	188,83	12,74	43,65	93,10	118,37
IgAD4	14871,67	7,96	131,94	48,81	351,49	0,00	88,60	18,45	12,95	81,37	84,00	46,43	9,95	13,10	190,67	0,89	18,63	32,07	12,93	0,00	4,65	0,00	33,08	856,16	7,13	119,23	4,69	3517,02	299,68	574,67	681,08	136,26	61,36	423,12	334,91	53,90	46,93	43,01	1,36	52,80	58,45	13,35	1329,80	23,57	129,99	2,92	20,95	123,77	116,86
IgAD5	9023,08	20,83	428,34	39,48	251,25	0,00	121,48	0,00	28,71	232,10	49,32	94,33	0,00	31,08	94,54	0,97	9,30	32,82	8,99	0,00	2,44	0,00	29,50	1053,16	2,44	49,17	8,95	2324,44	24,51	237,53	243,70	356,45	9,98	100,44	862,92	84,00	96,76	140,19	0,54	61,69	108,53	29,87	914,11	7,32	186,87	2,32	58,84	229,32	176,84
IgAD6	3703,15	24,37	150,86	37,52	111,56	101,02	104,93	46,68	13,48	54,65	23,89	45,21	11,44	17,82	62,96	3,70	16,98	12,87	12,26	0,00	6,30	0,00	31,04	560,90	21,89	139,21	6,29	1002,28	391,09	581,56	451,76	98,12	85,11	100,44	202,62	50,75	66,70	29,19	2,16	19,54	28,06	8,24	434,97	101,14	144,57	7,77	33,05	117,94	165,26
IgAD7	1113,38	4,86	111,94	9,48	249,01	164,94	50,57	8,68	8,88	27,34	5,69	32,23	30,43	9,72	21,74	0,00	13,14	3,29	14,98	0,00	2,90	0,00	12,29	1180,17	13,88	25,83	6,00	5930,33	14,68	0,00	26,60	22,92	7,77	14,05	89,32	28,88	0,00	14,50	0,42	6,24	22,67	15,26	108,28	6,70	46,87	1,92	14,61	21,08	72,57
IgAD8	931,86	10,14	86,71	1,95	175,39	32,86	57,50	24,12	11,70	30,36	8,56	38,05	0,00	9,01	117,01	0,00	5,99	5,68	10,28	0,00	1,95	0,00	16,46	535,00	2,44	99,80	3,91	1421,06	224,62	65,93	76,52	81,74	44,76	41,84	89,32	23,81	21,71	8,16	1,42	7,49	12,29	7,68	134,31	55,41	269,99	4,51	10,65	67,19	155,44
IgAD9	6453,27	35,03	213,96	110,42	498,02	70,95	109,74	62,74	21,61	131,65	21,64	69,69	39,26	33,12	106,79	4,39	47,12	13,15	31,90	1,44	9,16	4,50	55,30	1560,76	15,44	119,23	13,24	4989,07	373,02	887,44	551,79	186,79	128,58	101,89	470,77	116,35	76,38	148,04	1,85	51,14	48,27	17,34	468,04	99,34	173,24	7,62	46,68	202,22	180,10
IgAD10	5609,70	35,52	736,98	39,48	727,21	26,28	267,13	113,02	28,76	159,98	22,16	92,42	205,79	31,37	208,36	11,80	46,84	15,46	25,05	0,00	10,27	9,05	134,87	1022,47	20,92	147,67	31,64	4810,09	352,39	595,37	560,16	186,79	321,89	217,33	651,57	105,13	112,12	164,36	3,02	69,47	79,31	33,94	559,74	126,16	482,82	17,40	78,73	196,23	250,47
IgAD11	12737,46	59,58	447,99	155,62	983,48	147,12	228,98	578,11	24,13	255,34	72,57	102,78	146,00	24,89	3982,12	14,63	95,15	28,52	125,33	20,95	19,16	21,49	93,93	443,79	51,98	155,73	14,16	7883,96	226,24	857,85	1091,79	237,97	255,01	1035,23	1098,28	209,30	152,68	287,63	11,19	94,70	178,31	67,59	1313,09	61,20	497,84	28,18	102,43	267,33	126,22
IgAD12	3560,94	12,28	150,86	9,48	302,22	79,87	108,23	97,39	9,27	31,85	12,42	18,65	3,09	9,51	160,16	0,89	23,01	6,45	6,50	0,00	5,21	2,80	19,31	685,41	11,45	89,25	6,56	6940,37	383,83	381,05	296,80	38,84	86,82	58,08	160,01	31,37	30,82	13,47	1,29	10,00	21,60	33,64	254,91	74,76	294,80	13,83	17,96	46,25	61,22
IgAD13	4160,64	42,33	718,02	99,25	623,76	247,39	80,67	98,28	9,66	77,45	19,74	51,98	161,83	19,53	330,56	11,62	67,47	10,52	37,01	12,40	12,73	12,02	103,73	1125,51	34,59	175,44	35,18	5663,09	366,38	636,04	535,79	155,93	198,33	159,74	341,50	156,37	100,79	93,57	3,51	51,64	46,10	53,80	732,34	112,96	362,49	15,68	52,00	140,28	240,99
IgAD14	20977,59	18,53	589,10	140,69	863,99	167,77	158,65	83,67	13,05	17,14	80,72	96,55	86,81	9,79	55,39	2,40	172,79	33,76	14,98	10,05	5,90	10,56	24,78	1151,55	27,48	185,98	31,47	7739,85	716,67	1664,59	2038,53	118,64	231,13	2741,01	170,78	87,80	56,89	40,29	2,65	17,94	43,20	80,75	2598,00	30,52	281,62	15,97	30,89	156,74	148,88
IgAD15	3985,49	8,78	173,32	0,00	395,86	170,14	74,64	30,03	6,72	37,72	9,92	17,52	20,88	5,94	310,04	0,00	23,28	8,10	9,95	0,00	2,90	0,00	18,18	996,10	2,82	80,13	6,00	6098,51	201,25	54,26	86,63	27,53	38,22	26,92	81,54	29,71	79,81	10,33	0,67	13,48	38,14	42,06	328,86	26,73	99,92	3,28	20,95	25,68	119,20
IgAD16	3879,93	9,05	205,81	1,95	1526,93	330,87	271,67	50,64	10,19	0,00	8,64	6,99	0,00	8,21	256,96	1,98	22,46	2,99	8,36	0,53	0,36	1,48	11,05	846,50	14,14	71,33	0,00	9467,01	30,55	0,00	33,76	15,04	17,57	30,67	0,00	14,16	12,21	0,00	0,35	9,53	25,18	393,94	776,67	7,94	277,34	20,96	5,28	20,12	160,84
IgAD17	6033,40	44,27	268,19	125,86	415,85	203,03	215,04	107,47	60,38	473,44	23,65	130,94	176,54	84,19	262,02	8,29	64,72	27,12	43,85	25,52	14,85	16,92	79,70	473,67	42,85	175,81	13,86	4601,49	381,69	799,96	688,25	631,92	484,24	414,46	2523,92	236,43	150,09	566,34	4,07	206,28	259,69	78,02	620,14	110,49	146,07	16,08	118,47	589,60	270,80
IgAD18	3250,23	19,56	203,06	33,51	963,08	302,98	231,94	73,10	23,23	37,00	9,44	25,02	30,43	10,99	189,74	1,05	26,84	4,98	15,67	0,00	5,76	4,23	23,71	950,93	15,96	97,55	8,73	5160,23	368,51	145,06	116,71	89,59	69,78	63,96	261,25	44,39	39,68	27,29	1,79	13,16	27,34	30,13	274,24	67,64	242,78	20,99	26,23	89,05	96,65
IgAD19	931,86	10,14	86,71	1,95	175,39	32,86	57,50	24,12	11,70	30,36	8,56	38,05	0,00	9,01	117,01	0,00	5,99	5,68	10,28	0,00	1,95	0,00	16,46	535,00	2,44	99,80	3,91	1421,06	224,62	65,93	76,52	81,74	44,76	41,84	89,32	23,81	21,71	8,16	1,42	7,49	12,29	7,68	134,31	55,41	269,99	4,51	10,65	67,19	155,44
IgAD20	6738,52	54,34	787,84	261,32	696,86	131,62	149,40	181,65	59,83	417,82	35,28	99,37	198,06	67,97	320,93	19,14	144,44	28,75	54,64	21,20	26,96	23,08	151,44	871,77	59,04	217,80	25,75	5163,79	401,92	910,84	786,90	628,97	517,97	263,33	2241,26	284,90	181,53	415,90	5,32	190,37	232,32	51,58	633,23	199,47	282,33	18,10	138,08	465,88	372,51
IgAD21	12787,83	51,72	211,26	234,61	1043,19	232,58	112,03	220,17	73,33	686,83	56,29	96,86	195,22	116,10	213,35	42,15	93,49	59,42	83,56	2,01	35,29	29,56	90,41	984,00	38,45	380,63	33,40	5124,62	495,53	1701,44	1755,64	1475,03	562,52	933,28	4134,41	396,59	677,35	921,95	27,68	374,18	629,61	87,28	1396,37	271,83	195,34	15,68	128,16	948,13	425,04
IgAD22	4863,62	24,88	432,50	40,44	742,42	5,27	123,53	69,37	8,19	28,85	17,96	37,61	77,97	14,31	169,99	7,57	28,21	9,39	14,29	0,00	7,58	0,68	60,72	794,01	9,49	129,61	21,87	3983,22	409,67	595,37	450,40	73,86	134,75	82,24	199,11	53,12	75,00	11,39	1,48	19,22	25,18	20,02	483,54	121,20	340,98	12,85	9,50	84,95	197,03
IgAD23	398,87	14,65	621,30	26,06	181,94	131,92	12,76	58,81	2,02	14,67	0,00	13,94	6,76	2,60	72,63	0,00	16,43	0,00	13,61	0,00	2,12	8,83	15,00	693,16	3,90	57,79	0,00	2185,08	15,82	0,00	28,76	43,30	23,81	34,40	195,60	28,04	13,83	2,36	1,67	4,07	9,79	36,33	23,98	9,18	54,00	5,90	12,73	0,00	133,70
IgAD24	1663,99	55,77	187,70	265,42	135,00	232,29	29,43	151,39	28,38	403,28	5,61	46,43	108,81	39,72	107,39	1,05	46,29	16,05	44,25	66,59	9,88	26,02	36,58	266,28	30,41	204,08	9,77	1365,12	105,07	331,31	387,94	692,70	188,38	237,46	1488,42	213,70	92,72	154,28	5,38	67,10	154,34	33,17	224,35	23,57	123,22	9,98	43,65	152,79	187,92
IgAD25	1807,41	29,61	167,44	233,00	227,49	196,62	42,12	109,19	28,52	620,02	5,25	48,83	68,87	15,49	93,05	0,00	32,59	11,21	25,05	0,00	11,11	12,83	33,58	661,96	24,25	217,08	17,18	1637,18	199,87	358,78	296,13	811,41	227,47	153,98	1448,70	166,69	77,75	123,55	4,68	44,16	57,72	22,21	142,02	33,22	78,90	10,94	44,09	108,76	155,93
IgAD26	2317,57	59,10	278,04	327,60	233,41	230,70	41,87	216,95	28,76	412,44	8,23	60,32	112,09	33,06	138,19	2,40	59,48	24,26	38,60	0,00	21,88	19,87	55,07	592,53	47,97	320,86	19,85	1670,64	228,10	464,84	537,18	694,18	252,25	504,11	1138,95	315,08	125,32	173,61	4,00	100,09	118,22	23,42	262,67	54,77	146,41	10,87	61,72	198,08	132,21
IgAD27	1781,44	47,64	150,86	224,40	132,14	120,52	27,02	104,44	30,68	607,46	7,65	46,43	88,55	42,55	91,26	0,00	63,61	20,08	26,55	15,27	24,34	103,38	37,32	548,36	15,96	333,33	12,61	882,73	254,38	570,36	502,56	974,11	323,76	459,24	1741,84	279,02	96,76	168,99	3,27	115,51	117,48	19,82	239,23	49,00	136,57	7,72	44,53	209,08	181,73
IgAD28	2267,26	58,39	287,77	690,80	293,18	197,49	42,04	150,24	129,39	1773,08	10,48	46,83	873,46	130,76	141,23	47,32	105,17	60,59	39,40	108,78	27,15	169,93	159,13	553,25	29,29	782,03	27,55	1678,99	340,80	689,12	919,36	3215,39	963,52	256,15	6460,64	1153,85	215,67	690,69	6,69	636,69	763,03	45,30	278,07	54,12	164,11	16,57	58,84	615,04	258,33
IgAD29	5170,51	100,82	430,42	381,51	453,71	338,70	49,00	143,66	44,37	561,79	20,10	188,65	231,32	51,91	146,71	11,35	115,78	29,45	149,96	16,37	33,43	41,89	99,46	711,14	78,55	393,78	45,28	2719,84	257,18	572,94	686,10	940,01	536,35	480,93	1516,73	514,63	264,26	478,52	12,32	155,80	276,64	59,24	518,51	106,39	69,49	11,90	128,16	435,77	233,82
IgAD30	476,78	16,99	82,89	81,63	88,45	86,14	23,35	29,35	4,64	82,02	0,00	22,97	12,89	6,86	317,08	0,00	27,11	5,33	12,93	0,00	1,95	8,27	15,88	607,44	5,24	150,97	3,91	1234,52	30,55	0,00	40,81	141,18	46,40	98,26	351,37	60,17	106,80	44,81	1,67	17,30	20,16	29,26	15,78	10,73	70,60	1,57	17,96	22,03	175,54
IgAD32	1236,80	37,48	240,35	205,16	159,44	254,14	28,45	81,55	24,18	509,54	5,21	55,83	78,87	30,14	116,71	0,00	45,47	14,71	29,21	0,00	31,04	61,39	32,06	610,14	23,31	336,53	15,86	1412,48	173,07	152,58	181,59	736,77	242,13	127,98	1156,34	182,87	88,66	169,76	4,68	76,96	78,94	20,89	146,39	32,42	84,48	6,28	54,72	152,30	212,64
IgAD33	1331,69	25,88	150,86	140,69	157,99	748,07	26,48	64,04	18,95	300,06	4,21	33,61	38,18	16,73	93,35	0,00	36,15	8,27	19,55	0,00	8,30	9,70	29,50	569,90	35,45	217,80	11,26	1347,83	161,28	221,61	210,65	661,50	128,58	76,40	663,82	197,55	49,79	76,90	4,00	36,41	56,99	18,00	88,19	30,21	51,45	6,94	28,62	150,31	120,54
IgAD34	2102,73	35,28	183,43	476,59	231,19	262,59	25,29	113,66	32,05	425,34	5,82	32,69	78,87	39,15	118,21	2,40	50,69	20,65	25,05	0,88	18,91	27,38	36,08	456,57	28,39	377,78	13,71	1038,56	259,98	541,97	541,35	1032,63	306,94	153,98	1408,90	396,59	128,61	208,57	4,46	128,27	115,98	35,66	223,35	48,68	85,66	7,09	37,13	226,20	258,82
IgAD35	351,19	10,14	75,04	32,48	144,31	345,39	9,68	19,24	0,67	7,72	0,00	21,92	6,76	3,31	48,44	0,00	10,95	0,00	8,99	0,00	3,65	5,03	12,90	446,81	7,73	67,10	0,00	882,73	57,37	0,00	5,40	38,84	51,36	19,38	177,91	36,31	7,20	0,00	1,29	2,84	7,29	14,51	0,00	16,66	51,75	3,41	15,49	0,00	79,55
[truncated: 16 more columns]
