# Supplementary material for: Serologic IL-18 increase with B-cell IL-18R loss characterizes selective IgA deficiency
Source: Front Immunol. 2026 Jan 5;16:1687720. doi: 10.3389/fimmu.2025.1687720 (PMC12812701; doi:10.3389/fimmu.2025.1687720)
Supplement: Supplementary file 2 [file DataSheet2.zip]

Archive with 30 entries (25 files):
- Differential_Expression_Tables/
- Differential_Expression_Tables/Unstimulated_IgAD-vs-Unstimulated_Healthy_control/
- Differential_Expression_Tables/Stimulated_IgAD-vs-Stimulated_Healthy_control/
- Differential_Expression_Tables/HC_Unstimulated-vs-HC_Stimulated/
- Differential_Expression_Tables/IgAD_Unstimulated-vs-IgAD_Stimulated/
- Differential_Expression_Tables/Unstimulated_IgAD-vs-Unstimulated_Healthy_control/top_significant_isoform.tsv
- Differential_Expression_Tables/Unstimulated_IgAD-vs-Unstimulated_Healthy_control/top_significant_tss.tsv
- Differential_Expression_Tables/Unstimulated_IgAD-vs-Unstimulated_Healthy_control/top_significant_gene.tsv
- Differential_Expression_Tables/Unstimulated_IgAD-vs-Unstimulated_Healthy_control/top_significant_cds.tsv
- Differential_Expression_Tables/Unstimulated_IgAD-vs-Unstimulated_Healthy_control/top_novel_significant_isoform.tsv
- Differential_Expression_Tables/Unstimulated_IgAD-vs-Unstimulated_Healthy_control/md5checklist.chk
- Differential_Expression_Tables/Stimulated_IgAD-vs-Stimulated_Healthy_control/top_significant_isoform.tsv
- Differential_Expression_Tables/Stimulated_IgAD-vs-Stimulated_Healthy_control/top_significant_tss.tsv
- Differential_Expression_Tables/Stimulated_IgAD-vs-Stimulated_Healthy_control/top_significant_gene.tsv
- Differential_Expression_Tables/Stimulated_IgAD-vs-Stimulated_Healthy_control/top_significant_cds.tsv
- Differential_Expression_Tables/Stimulated_IgAD-vs-Stimulated_Healthy_control/top_novel_significant_isoform.tsv
- Differential_Expression_Tables/Stimulated_IgAD-vs-Stimulated_Healthy_control/md5checklist.chk
- Differential_Expression_Tables/HC_Unstimulated-vs-HC_Stimulated/top_significant_isoform.tsv
- Differential_Expression_Tables/HC_Unstimulated-vs-HC_Stimulated/top_significant_tss.tsv
- Differential_Expression_Tables/HC_Unstimulated-vs-HC_Stimulated/top_significant_gene.tsv
- __MACOSX/Differential_Expression_Tables/HC_Unstimulated-vs-HC_Stimulated/._top_significant_gene.tsv
- Differential_Expression_Tables/HC_Unstimulated-vs-HC_Stimulated/top_significant_cds.tsv
- Differential_Expression_Tables/HC_Unstimulated-vs-HC_Stimulated/top_novel_significant_isoform.tsv
- Differential_Expression_Tables/HC_Unstimulated-vs-HC_Stimulated/md5checklist.chk
- Differential_Expression_Tables/IgAD_Unstimulated-vs-IgAD_Stimulated/top_significant_isoform.tsv
- Differential_Expression_Tables/IgAD_Unstimulated-vs-IgAD_Stimulated/top_significant_tss.tsv
- Differential_Expression_Tables/IgAD_Unstimulated-vs-IgAD_Stimulated/top_significant_gene.tsv
- Differential_Expression_Tables/IgAD_Unstimulated-vs-IgAD_Stimulated/top_significant_cds.tsv
- Differential_Expression_Tables/IgAD_Unstimulated-vs-IgAD_Stimulated/top_novel_significant_isoform.tsv
- Differential_Expression_Tables/IgAD_Unstimulated-vs-IgAD_Stimulated/md5checklist.chk
