# Supplementary material for: Serologic IL-18 increase with B-cell IL-18R loss characterizes selective IgA deficiency
Source: Front Immunol. 2026 Jan 5;16:1687720. doi: 10.3389/fimmu.2025.1687720 (PMC12812701; doi:10.3389/fimmu.2025.1687720)
Supplement: Supplementary file 2 [file DataSheet2.zip › Differential_Expression_Tables/Unstimulated_IgAD-vs-Unstimulated_Healthy_control/top_significant_tss.tsv]

test_id	gene_id	gene	locus	sample_1	sample_2	status	value_1	value_2	log2_fold_change	test_stat	p_value	q_value	significant
TSS137339	XLOC_082884	ATG7	3:11313994-11766453	Unstimulated IgAD	Unstimulated HC	OK	2,96E-11	0.34356	500.425	1,05E-08	5.0e-05	0.0383759	Yes
TSS61205	XLOC_038756	TSHR	14:80943228-81636758	Unstimulated IgAD	Unstimulated HC	OK	1,29E-10	0.342202	412.673	6,03E-06	5.0e-05	0.0383759	Yes
TSS212568	XLOC_133366	PTCH1	9:98205261-98279339	Unstimulated IgAD	Unstimulated HC	OK	3,70E-03	0.307217	229.842	1,20E+00	5.0e-05	0.0383759	Yes
TSS69671	XLOC_043753	LRRC28	15:99791566-99931082	Unstimulated IgAD	Unstimulated HC	OK	0.000411079	0.382761	986.281	0.0246402	5.0e-05	0.0383759	Yes
TSS74175	XLOC_046103	CLEC16A	16:11038344-11276061	Unstimulated IgAD	Unstimulated HC	OK	0.0101566	0.415927	535.584	0.263287	5.0e-05	0.0383759	Yes
TSS143450	XLOC_086735	TP63	3:189349177-189615068	Unstimulated IgAD	Unstimulated HC	OK	0.670364	0.0253486	-472.497	-0.307403	5.0e-05	0.0383759	Yes
TSS164344	XLOC_100682	GRAMD3	5:125695823-125832186	Unstimulated IgAD	Unstimulated HC	OK	0.018939	0.407273	442.656	0.293709	5.0e-05	0.0383759	Yes
TSS181399	XLOC_112393	RP11-203B9.4	6:56951641-57087078	Unstimulated IgAD	Unstimulated HC	OK	0.0217239	0.373708	410.455	0.116764	5.0e-05	0.0383759	Yes
TSS139075	XLOC_084022	DAG1	3:49506145-49573048	Unstimulated IgAD	Unstimulated HC	OK	0.598371	0.11903	-232.972	-0.290247	5.0e-05	0.0383759	Yes
TSS147884	XLOC_089561	CCDC58	3:122078437-122102079	Unstimulated IgAD	Unstimulated HC	OK	136.228	429.329	165.606	17.535	5.0e-05	0.0383759	Yes
TSS133035	XLOC_080390	IGLC1	22:23229959-23238287	Unstimulated IgAD	Unstimulated HC	OK	781.084	2269.83	153.904	148.707	5.0e-05	0.0383759	Yes
TSS150097	XLOC_090915	RPL39L	3:186838735-186898696	Unstimulated IgAD	Unstimulated HC	OK	590.876	170.978	153.288	13.339	5.0e-05	0.0383759	Yes
TSS62338	XLOC_039411	CRIP2	14:105939298-105946502	Unstimulated IgAD	Unstimulated HC	OK	149.411	399.891	142.032	131.612	5.0e-05	0.0383759	Yes
TSS110743	XLOC_065694	IGKV2D-29	2:89986320-89987079	Unstimulated IgAD	Unstimulated HC	OK	355.432	809.224	118.697	131.724	5.0e-05	0.0383759	Yes
TSS133039	XLOC_080394	IGLC3	22:23248511-23248973	Unstimulated IgAD	Unstimulated HC	OK	469.375	963.969	103.824	152.458	5.0e-05	0.0383759	Yes
TSS133944	XLOC_080937	LGALS1	22:38071614-38075813	Unstimulated IgAD	Unstimulated HC	OK	93.624	174.727	0.900154	136.001	5.0e-05	0.0383759	Yes
TSS92073	XLOC_055101	SOCS3	17:76352858-76356276	Unstimulated IgAD	Unstimulated HC	OK	504.472	273.953	-0.880848	-138.997	5.0e-05	0.0383759	Yes
