# Supplementary material for: Serologic IL-18 increase with B-cell IL-18R loss characterizes selective IgA deficiency
Source: Front Immunol. 2026 Jan 5;16:1687720. doi: 10.3389/fimmu.2025.1687720 (PMC12812701; doi:10.3389/fimmu.2025.1687720)
Supplement: Supplementary file 2 [file DataSheet2.zip › Differential_Expression_Tables/Unstimulated_IgAD-vs-Unstimulated_Healthy_control/top_significant_gene.tsv]

test_id	gene_id	gene	locus	sample_1	sample_2	status	value_1	value_2	log2_fold_change	test_stat	p_value	q_value	significant
XLOC_078909	XLOC_078909	PDE9A	21:44073745-44195732	Unstimulated IgAD	Unstimulated HC	OK	0.089107	0.818284	3.19899	0.668386	0.00015	0.0441962	Yes
XLOC_102643	XLOC_102643	PRLR	5:35048860-35231174	Unstimulated IgAD	Unstimulated HC	OK	0.046874	0.418524	3.15845	0.37492	5.0e-05	0.019279	Yes
XLOC_012170	XLOC_012170	PIGR	1:207101862-207119811	Unstimulated IgAD	Unstimulated HC	OK	0.240559	1.47968	2.62082	1.01922	0.00015	0.0441962	Yes
XLOC_065648	XLOC_065648	ANKRD36BP2	2:89065283-89106126	Unstimulated IgAD	Unstimulated HC	OK	3.8393	18.5695	2.27402	1.77143	5.0e-05	0.019279	Yes
XLOC_037172	XLOC_037172	RPGRIP1	14:21756097-21819460	Unstimulated IgAD	Unstimulated HC	OK	0.212553	0.920986	2.11536	0.538765	0.00015	0.0441962	Yes
XLOC_065972	XLOC_065972	IL18R1,IL1RL1	2:102927961-103015236	Unstimulated IgAD	Unstimulated HC	OK	0.816486	0.214481	-1.92858	-0.680338	5.0e-05	0.019279	Yes
XLOC_129908	XLOC_129908	DAPK1	9:90112142-90323548	Unstimulated IgAD	Unstimulated HC	OK	0.106647	0.355508	1.73704	0.348555	0.00015	0.0441962	Yes
XLOC_089561	XLOC_089561	CCDC58	3:122078437-122102079	Unstimulated IgAD	Unstimulated HC	OK	15.7187	50.7256	1.69023	1.85469	5.0e-05	0.019279	Yes
XLOC_054124	XLOC_054124	ITGA2B	17:42449547-42469246	Unstimulated IgAD	Unstimulated HC	OK	0.437199	0.14587	-1.58361	-0.375572	0.00015	0.0441962	Yes
XLOC_090915	XLOC_090915	RPL39L	3:186838735-186898696	Unstimulated IgAD	Unstimulated HC	OK	5.97426	17.1241	1.5192	1.33048	0.00015	0.0441962	Yes
XLOC_133366	XLOC_133366	PTCH1	9:98205261-98279339	Unstimulated IgAD	Unstimulated HC	OK	0.692816	1.97279	1.50969	0.617078	5.0e-05	0.019279	Yes
XLOC_080390	XLOC_080390	IGLC1,IGLJ1,IGLL5	22:23229959-23238287	Unstimulated IgAD	Unstimulated HC	OK	952.271	2610.02	1.45462	1.63112	5.0e-05	0.019279	Yes
XLOC_039411	XLOC_039411	CRIP2	14:105939298-105946502	Unstimulated IgAD	Unstimulated HC	OK	39.1112	98.0474	1.3259	1.8407	5.0e-05	0.019279	Yes
XLOC_109471	XLOC_109471	MYB	6:135502452-135540311	Unstimulated IgAD	Unstimulated HC	OK	0.124301	0.290138	1.2229	0.399398	5.0e-05	0.019279	Yes
XLOC_065694	XLOC_065694	IGKV2D-29	2:89986320-89987079	Unstimulated IgAD	Unstimulated HC	OK	35.5432	80.9224	1.18697	1.31724	5.0e-05	0.019279	Yes
XLOC_080394	XLOC_080394	IGLC3	22:23248511-23248973	Unstimulated IgAD	Unstimulated HC	OK	469.375	963.969	1.03824	1.52458	5.0e-05	0.019279	Yes
XLOC_045906	XLOC_045906	IL32	16:3115297-3137101	Unstimulated IgAD	Unstimulated HC	OK	0.599134	1.22709	1.0343	0.390039	0.00015	0.0441962	Yes
XLOC_080937	XLOC_080937	LGALS1	22:38071614-38075813	Unstimulated IgAD	Unstimulated HC	OK	95.6675	177.297	0.890071	1.36097	5.0e-05	0.019279	Yes
XLOC_055101	XLOC_055101	SOCS3	17:76352858-76356276	Unstimulated IgAD	Unstimulated HC	OK	53.3604	29.1401	-0.872763	-1.44102	5.0e-05	0.019279	Yes
XLOC_127312	XLOC_127312	KLF10	8:103661006-103668130	Unstimulated IgAD	Unstimulated HC	OK	69.5994	39.1673	-0.829425	-1.27477	0.0001	0.0335828	Yes
