# Supplementary material for: Serologic IL-18 increase with B-cell IL-18R loss characterizes selective IgA deficiency
Source: Front Immunol. 2026 Jan 5;16:1687720. doi: 10.3389/fimmu.2025.1687720 (PMC12812701; doi:10.3389/fimmu.2025.1687720)
Supplement: Supplementary file 2 [file DataSheet2.zip › Differential_Expression_Tables/Unstimulated_IgAD-vs-Unstimulated_Healthy_control/md5checklist.chk]

c20d26ac43e1342f9e6c2440f75b3368  top_novel_significant_isoform.tsv
c20d26ac43e1342f9e6c2440f75b3368  top_significant_cds.tsv
c5288368cae9903bd0c423d036d4694b  top_significant_gene.tsv
c20d26ac43e1342f9e6c2440f75b3368  top_significant_isoform.tsv
31d5408792b63c55e2ba71602aef3684  top_significant_tss.tsv
