# Supplementary material for: Serologic IL-18 increase with B-cell IL-18R loss characterizes selective IgA deficiency
Source: Front Immunol. 2026 Jan 5;16:1687720. doi: 10.3389/fimmu.2025.1687720 (PMC12812701; doi:10.3389/fimmu.2025.1687720)
Supplement: Supplementary file 2 [file DataSheet2.zip › Differential_Expression_Tables/Stimulated_IgAD-vs-Stimulated_Healthy_control/top_significant_tss.tsv]

test_id	gene_id	gene	locus	sample_1	sample_2	status	value_1	value_2	log2_fold_change	test_stat	p_value	q_value	significant
TSS64761	XLOC_040953	DPF3	14:73086003-73360814	Stimulated IgAD	Stimulated HC	OK	4.71196e-55	0.327376	178.859	8.47952e-52	5.0e-05	0.0295894	Yes
TSS209080	XLOC_131052	RABGAP1	9:125703111-125867483	Stimulated IgAD	Stimulated HC	OK	0.305719	2.76316e-05	-13.4336	-0.00382879	5.0e-05	0.0295894	Yes
TSS96852	XLOC_058064	PQLC1	18:77662364-77711664	Stimulated IgAD	Stimulated HC	OK	0.000164891	0.372025	11.1397	0.0203014	5.0e-05	0.0295894	Yes
TSS26847	XLOC_017591	ARHGAP22	10:49654072-49864321	Stimulated IgAD	Stimulated HC	OK	0.267442	0.0204196	-3.7112	-0.404953	5.0e-05	0.0295894	Yes
TSS123502	XLOC_074183	AC073043.1	2:200732118-200775882	Stimulated IgAD	Stimulated HC	OK	0.817338	0.196753	-2.05455	-0.475711	5.0e-05	0.0295894	Yes
TSS147884	XLOC_089561	CCDC58	3:122078437-122102079	Stimulated IgAD	Stimulated HC	OK	27.609	83.9698	1.60473	1.88521	5.0e-05	0.0295894	Yes
TSS150097	XLOC_090915	RPL39L	3:186838735-186898696	Stimulated IgAD	Stimulated HC	OK	14.9344	35.2216	1.23782	1.4117	5.0e-05	0.0295894	Yes
TSS133944	XLOC_080937	LGALS1	22:38071614-38075813	Stimulated IgAD	Stimulated HC	OK	370.21	635.449	0.779431	1.30866	5.0e-05	0.0295894	Yes
