# Supplementary material for: Serologic IL-18 increase with B-cell IL-18R loss characterizes selective IgA deficiency
Source: Front Immunol. 2026 Jan 5;16:1687720. doi: 10.3389/fimmu.2025.1687720 (PMC12812701; doi:10.3389/fimmu.2025.1687720)
Supplement: Supplementary file 2 [file DataSheet2.zip › Differential_Expression_Tables/Stimulated_IgAD-vs-Stimulated_Healthy_control/top_significant_gene.tsv]

test_id	gene_id	gene	locus	sample_1	sample_2	status	value_1	value_2	log2_fold_change	test_stat	p_value	q_value	significant
XLOC_097557	XLOC_097557	AC095064.1	4:160025329-160281321	Stimulated IgAD	Stimulated HC	OK	5.59013	0.0468185	-6.89966	-0.452572	0.0001	0.0243744	Yes
XLOC_127020	XLOC_127020	CALB1	8:91070835-91107703	Stimulated IgAD	Stimulated HC	OK	0.727623	0.142296	-2.35429	-0.669131	0.00015	0.0331174	Yes
XLOC_065648	XLOC_065648	ANKRD36BP2	2:89065283-89106126	Stimulated IgAD	Stimulated HC	OK	2.09965	9.15724	2.12477	1.70817	5.0e-05	0.0147903	Yes
XLOC_096053	XLOC_096053	IGJ	4:71494460-71552533	Stimulated IgAD	Stimulated HC	OK	178.346	599.962	1.75019	1.37684	0.0002	0.0376148	Yes
XLOC_089561	XLOC_089561	CCDC58	3:122078437-122102079	Stimulated IgAD	Stimulated HC	OK	32.9952	103.577	1.65037	2.08807	5.0e-05	0.0147903	Yes
XLOC_076631	XLOC_076631	RP5-1043L13.1	20:58662894-59102516	Stimulated IgAD	Stimulated HC	OK	0.716507	0.239222	-1.58263	-0.464797	0.00015	0.0331174	Yes
XLOC_097970	XLOC_097970	SORBS2	4:186506597-186877806	Stimulated IgAD	Stimulated HC	OK	0.127461	0.366997	1.52571	0.218043	5.0e-05	0.0147903	Yes
XLOC_101703	XLOC_101703	RANBP17	5:170288873-170727019	Stimulated IgAD	Stimulated HC	OK	0.253909	0.0910406	-1.47973	-0.279471	5.0e-05	0.0147903	Yes
XLOC_090915	XLOC_090915	RPL39L	3:186838735-186898696	Stimulated IgAD	Stimulated HC	OK	15.1621	35.2685	1.21791	1.39773	5.0e-05	0.0147903	Yes
XLOC_080390	XLOC_080390	IGLC1,IGLJ1,IGLL5	22:23229959-23238287	Stimulated IgAD	Stimulated HC	OK	1126.45	2464.34	1.12941	1.3858	0.0002	0.0376148	Yes
XLOC_041798	XLOC_041798	IGHV6-1	14:106405610-106406108	Stimulated IgAD	Stimulated HC	OK	50.1511	97.279	0.955847	1.14915	0.0002	0.0376148	Yes
XLOC_080937	XLOC_080937	LGALS1	22:38071614-38075813	Stimulated IgAD	Stimulated HC	OK	373.03	638.884	0.776264	1.30766	5.0e-05	0.0147903	Yes
