# Supplementary material for: Serologic IL-18 increase with B-cell IL-18R loss characterizes selective IgA deficiency
Source: Front Immunol. 2026 Jan 5;16:1687720. doi: 10.3389/fimmu.2025.1687720 (PMC12812701; doi:10.3389/fimmu.2025.1687720)
Supplement: Supplementary file 2 [file DataSheet2.zip › Differential_Expression_Tables/Stimulated_IgAD-vs-Stimulated_Healthy_control/md5checklist.chk]

c20d26ac43e1342f9e6c2440f75b3368  top_novel_significant_isoform.tsv
c20d26ac43e1342f9e6c2440f75b3368  top_significant_cds.tsv
8ec1923c74138ee0414737bf8ee533d0  top_significant_gene.tsv
c20d26ac43e1342f9e6c2440f75b3368  top_significant_isoform.tsv
816d9f9d2ea0dd14a63dddc372a35f96  top_significant_tss.tsv
