# Supplementary material for: Serologic IL-18 increase with B-cell IL-18R loss characterizes selective IgA deficiency
Source: Front Immunol. 2026 Jan 5;16:1687720. doi: 10.3389/fimmu.2025.1687720 (PMC12812701; doi:10.3389/fimmu.2025.1687720)
Supplement: Supplementary file 2 [file DataSheet2.zip › Differential_Expression_Tables/HC_Unstimulated-vs-HC_Stimulated/top_significant_isoform.tsv]

test_id	gene_id	gene	locus	sample_1	sample_2	status	value_1	value_2	log2_fold_change	test_stat	p_value	q_value	significant
TCONS_00255053	XLOC_073094	NR4A2	2:157180942-157203670	Unstimulated HC	Stimulated HC	OK	57.4171	0.144325	-8.63602	-2.12554	0.00045	0.0278932	Yes
TCONS_00211037	XLOC_060035	FOSB	19:45882891-45982086	Unstimulated HC	Stimulated HC	OK	128.995	0.424309	-8.24798	-1.77015	5.0e-05	0.00438616	Yes
TCONS_00121569	XLOC_038667	FOS	14:75745476-75750911	Unstimulated HC	Stimulated HC	OK	1029.66	5.67801	-7.50257	-8.10575	5.0e-05	0.00438616	Yes
TCONS_00351596	XLOC_105611	DUSP1	5:172185228-172206160	Unstimulated HC	Stimulated HC	OK	223.998	1.47599	-7.24566	-2.54561	0.0001	0.00801722	Yes
TCONS_00271013	XLOC_078546	MIR155HG	21:26934181-26949308	Unstimulated HC	Stimulated HC	OK	2.80379	387.979	7.11246	3.64313	5.0e-05	0.00438616	Yes
TCONS_00255066	XLOC_073094	NR4A2	2:157180942-157203670	Unstimulated HC	Stimulated HC	OK	38.227	0.336591	-6.82745	-2.85647	0.00045	0.0278932	Yes
TCONS_00351595	XLOC_105611	DUSP1	5:172185228-172206160	Unstimulated HC	Stimulated HC	OK	386.237	3.56252	-6.76044	-5.34423	5.0e-05	0.00438616	Yes
TCONS_00124419	XLOC_039413	CRIP1	14:105952653-105965912	Unstimulated HC	Stimulated HC	OK	32.6505	0.482373	-6.08081	-0.427069	0.0003	0.0200081	Yes
TCONS_00366475	XLOC_111592	EHMT2	6:31847533-31865494	Unstimulated HC	Stimulated HC	OK	0.0584943	3.82666	6.03164	0.920954	0.00055	0.0327645	Yes
TCONS_00268304	XLOC_077527	SPAG4	20:34203272-34212660	Unstimulated HC	Stimulated HC	OK	1.16864	0.0196751	-5.89232	-1.37099	0.00085	0.046098	Yes
TCONS_00061571	XLOC_020963	MS4A1	11:60102303-60238233	Unstimulated HC	Stimulated HC	OK	0.172381	9.87188	5.83966	0.180533	0.00055	0.0327645	Yes
TCONS_00121617	XLOC_038677	BATF	14:75988767-76013358	Unstimulated HC	Stimulated HC	OK	0.23977	12.4003	5.69258	0.664858	0.0008	0.0440782	Yes
TCONS_00428419	XLOC_134242	TRAF1	9:123662323-123691451	Unstimulated HC	Stimulated HC	OK	1.05281	53.5758	5.66926	3.92668	5.0e-05	0.00438616	Yes
TCONS_00275015	XLOC_079840	SIK1	21:44834363-45079374	Unstimulated HC	Stimulated HC	OK	807.663	17.2748	-5.54701	-3.02273	5.0e-05	0.00438616	Yes
TCONS_00275016	XLOC_079840	SIK1	21:44834363-45079374	Unstimulated HC	Stimulated HC	OK	59.7158	1.32721	-5.49165	-5.31416	5.0e-05	0.00438616	Yes
TCONS_00119383	XLOC_038114	LGALS3	14:55590827-55612143	Unstimulated HC	Stimulated HC	OK	8.27583	368.31	5.47587	4.25158	5.0e-05	0.00438616	Yes
TCONS_00109668	XLOC_034056	RGCC	13:42031653-42045018	Unstimulated HC	Stimulated HC	OK	75.983	1.71395	-5.47028	-2.76126	0.0008	0.0440782	Yes
TCONS_00121615	XLOC_038677	BATF	14:75988767-76013358	Unstimulated HC	Stimulated HC	OK	6.98413	296.766	5.4091	6.30871	5.0e-05	0.00438616	Yes
TCONS_00016163	XLOC_005128	RGS2	1:192778168-192781403	Unstimulated HC	Stimulated HC	OK	1591.96	39.0936	-5.34773	-7.05432	5.0e-05	0.00438616	Yes
TCONS_00024367	XLOC_007831	LAPTM5	1:31205307-31230707	Unstimulated HC	Stimulated HC	OK	49.696	1.26116	-5.3003	-0.390066	0.0002	0.0142909	Yes
TCONS_00118269	XLOC_037605	RALGAPA1	14:36007557-36278510	Unstimulated HC	Stimulated HC	OK	1.88319	0.0497811	-5.24144	-1.12382	5.0e-05	0.00438616	Yes
TCONS_00418125	XLOC_130064	-	9:95879314-95883644	Unstimulated HC	Stimulated HC	OK	0.811814	0.0225687	-5.16876	-1.38213	0.0001	0.00801722	Yes
TCONS_00271014	XLOC_078546	MIR155HG	21:26934181-26949308	Unstimulated HC	Stimulated HC	OK	6.71076	238.196	5.14953	3.76647	5.0e-05	0.00438616	Yes
TCONS_00284228	XLOC_082397	NHP2L1	22:42069933-42094152	Unstimulated HC	Stimulated HC	OK	12.024	0.347734	-5.11179	-0.249223	0.0007	0.0395866	Yes
TCONS_00124388	XLOC_039411	CRIP2	14:105939298-105946502	Unstimulated HC	Stimulated HC	OK	39.5836	1.15567	-5.09811	-3.0424	0.0003	0.0200081	Yes
TCONS_00119374	XLOC_038114	LGALS3	14:55590827-55612143	Unstimulated HC	Stimulated HC	OK	7.46506	249.582	5.06322	3.42998	5.0e-05	0.00438616	Yes
TCONS_00203139	XLOC_058333	EBI3	19:4229464-4238035	Unstimulated HC	Stimulated HC	OK	5.36375	178.627	5.05756	4.50345	5.0e-05	0.00438616	Yes
TCONS_00100462	XLOC_031299	RP11-1100L3.8	12:52416615-52453291	Unstimulated HC	Stimulated HC	OK	147.986	4.4887	-5.04302	-2.53991	0.0008	0.0440782	Yes
TCONS_00467813	XLOC_144797	SYAP1	X:16737728-16783459	Unstimulated HC	Stimulated HC	OK	1.83647	0.0572746	-5.0029	-0.938572	0.00015	0.0111264	Yes
TCONS_00341907	XLOC_101893	PRR7	5:176829140-176901402	Unstimulated HC	Stimulated HC	OK	42.8265	1.34819	-4.9894	-1.80692	0.00025	0.0172647	Yes
TCONS_00298208	XLOC_086836	HES1	3:193853786-193856521	Unstimulated HC	Stimulated HC	OK	73.1606	2.37665	-4.94406	-2.38508	5.0e-05	0.00438616	Yes
TCONS_00375253	XLOC_115069	-	7:2575470-2577230	Unstimulated HC	Stimulated HC	OK	0.739168	0.0240151	-4.94389	-0.994844	0.00025	0.0172647	Yes
TCONS_00472119	XLOC_146964	TSC22D3	X:106956450-107020572	Unstimulated HC	Stimulated HC	OK	1670.8	54.3104	-4.94317	-5.34888	5.0e-05	0.00438616	Yes
TCONS_00087544	XLOC_027876	GRASP	12:52400723-52409675	Unstimulated HC	Stimulated HC	OK	41.3777	1.39289	-4.8927	-1.72165	0.00035	0.0228588	Yes
TCONS_00350542	XLOC_105183	-	5:149792632-149794167	Unstimulated HC	Stimulated HC	OK	1.51797	0.0526947	-4.84834	-1.21476	0.00015	0.0111264	Yes
TCONS_00087567	XLOC_027878	NR4A1	12:52416615-52453291	Unstimulated HC	Stimulated HC	OK	89.2758	3.11173	-4.84248	-2.96803	5.0e-05	0.00438616	Yes
TCONS_00075049	XLOC_024402	FTH1	11:61717292-61735132	Unstimulated HC	Stimulated HC	OK	4.8581	0.171128	-4.82724	-0.0995661	5.0e-05	0.00438616	Yes
TCONS_00100460	XLOC_031299	RP11-1100L3.8	12:52416615-52453291	Unstimulated HC	Stimulated HC	OK	363.876	12.9283	-4.81485	-2.35787	0.0001	0.00801722	Yes
TCONS_00142280	XLOC_044375	ELL3	15:44019115-44095241	Unstimulated HC	Stimulated HC	OK	0.670376	18.6688	4.79951	0.207785	0.00065	0.0375116	Yes
TCONS_00205077	XLOC_058794	JUNB	19:12873816-12985765	Unstimulated HC	Stimulated HC	OK	1450.27	52.4762	-4.78851	-4.55634	5.0e-05	0.00438616	Yes
TCONS_00382233	XLOC_117285	-	7:105887128-105888573	Unstimulated HC	Stimulated HC	OK	0.667152	0.0247501	-4.75251	-0.845742	0.00085	0.046098	Yes
TCONS_00229412	XLOC_064072	YPEL5	2:30369806-30383399	Unstimulated HC	Stimulated HC	OK	29.848	1.1233	-4.73182	-1.28563	0.00065	0.0375116	Yes
TCONS_00044219	XLOC_014850	SPOCK2	10:73818790-73848790	Unstimulated HC	Stimulated HC	OK	1.8865	0.0713826	-4.724	-1.19707	0.00015	0.0111264	Yes
TCONS_00362520	XLOC_109947	RP11-136K14.2	6:150919504-151164802	Unstimulated HC	Stimulated HC	OK	4.47121	0.17209	-4.69943	-0.952843	0.0008	0.0440782	Yes
TCONS_00012248	XLOC_003857	S100A9	1:153330329-153333503	Unstimulated HC	Stimulated HC	OK	3.57815	0.138244	-4.69393	-1.16816	0.0001	0.00801722	Yes
TCONS_00102237	XLOC_031530	CDK4	12:58117543-58154190	Unstimulated HC	Stimulated HC	OK	2.53402	63.4381	4.64585	1.26111	5.0e-05	0.00438616	Yes
TCONS_00384868	XLOC_118206	CNTNAP2	7:145813452-148134396	Unstimulated HC	Stimulated HC	OK	2.51016	0.100789	-4.63838	-2.08347	0.0005	0.0303428	Yes
TCONS_00254340	XLOC_072749	CXCR4	2:136871915-136875735	Unstimulated HC	Stimulated HC	OK	8.26115	0.339636	-4.60428	-0.475438	0.00045	0.0278932	Yes
TCONS_00386744	XLOC_118798	EIF2AK1	7:6048873-6098861	Unstimulated HC	Stimulated HC	OK	0.758989	18.3998	4.59947	0.769397	5.0e-05	0.00438616	Yes
TCONS_00218163	XLOC_061472	CTD-3105H18.13	19:12456762-12458752	Unstimulated HC	Stimulated HC	OK	0.0243524	0.588465	4.59482	0.910546	0.00025	0.0172647	Yes
