# Supplementary material for: Serologic IL-18 increase with B-cell IL-18R loss characterizes selective IgA deficiency
Source: Front Immunol. 2026 Jan 5;16:1687720. doi: 10.3389/fimmu.2025.1687720 (PMC12812701; doi:10.3389/fimmu.2025.1687720)
Supplement: Supplementary file 2 [file DataSheet2.zip › Differential_Expression_Tables/HC_Unstimulated-vs-HC_Stimulated/top_significant_tss.tsv]

test_id	gene_id	gene	locus	sample_1	sample_2	status	value_1	value_2	log2_fold_change	test_stat	p_value	q_value	significant
TSS47969	XLOC_030063	AICDA	12:8754761-8765501	Unstimulated HC	Stimulated HC	OK	1.08565e-62	0.719284	205.366	1.08025e-59	0.00045	0.0126725	Yes
TSS189899	XLOC_118138	ZYX	7:143076784-143220542	Unstimulated HC	Stimulated HC	OK	3.18721e-55	0.312098	179.354	4.3836e-52	0.0003	0.00910418	Yes
TSS86070	XLOC_052242	COG1,RP11-143K11.5,SSTR2	17:71161115-71258491	Unstimulated HC	Stimulated HC	OK	1.3738e-52	0.297391	170.533	1.90968e-49	0.00015	0.005069	Yes
TSS137339	XLOC_082884	ATG7	3:11313994-11766453	Unstimulated HC	Stimulated HC	OK	0.340389	8.58939e-39	-124.898	-8.03803e-36	0.00115	0.0270281	Yes
TSS128569	XLOC_077461	RP4-553F4.6	20:32316736-32398903	Unstimulated HC	Stimulated HC	OK	2.45887e-38	0.762453	124.544	2.74239e-35	0.0008	0.0202812	Yes
TSS86118	XLOC_052263	GPRC5C	17:72420989-72447792	Unstimulated HC	Stimulated HC	OK	3.37669e-33	0.338512	106.305	4.93312e-30	0.0005	0.0138271	Yes
TSS107012	XLOC_063203	NLRP7	19:55434766-55512510	Unstimulated HC	Stimulated HC	OK	7.95582e-30	0.391176	95.3117	5.43093e-27	5.0e-05	0.00198635	Yes
TSS49781	XLOC_031213	LIMA1	12:50569569-50677329	Unstimulated HC	Stimulated HC	OK	1.58192e-24	0.715651	78.5819	5.36811e-21	5.0e-05	0.00198635	Yes
TSS138279	XLOC_083569	AC018359.1	3:34200825-34718615	Unstimulated HC	Stimulated HC	OK	0.7266	1.91991e-23	-75.0025	-2.71852e-20	0.00195	0.040576	Yes
TSS152384	XLOC_092418	DCUN1D4	4:52709165-52783005	Unstimulated HC	Stimulated HC	OK	2.08435e-19	0.31708	60.4	1.28655e-16	0.0017	0.0364768	Yes
TSS21909	XLOC_014123	ZEB1	10:31476811-31818742	Unstimulated HC	Stimulated HC	OK	0.481975	1.7226e-18	-57.9572	-1.93011e-15	0.0013	0.0297492	Yes
TSS201391	XLOC_125691	CSGALNACT1	8:19261665-19615540	Unstimulated HC	Stimulated HC	OK	0.601131	2.89051e-18	-57.5291	-1.99594e-15	0.00135	0.0306597	Yes
TSS168201	XLOC_103166	PDE4D	5:58264864-59843484	Unstimulated HC	Stimulated HC	OK	0.36503	3.77218e-18	-56.4254	-2.59674e-15	0.0015	0.0331546	Yes
TSS47872	XLOC_030008	CD163L1	12:7499280-7656489	Unstimulated HC	Stimulated HC	OK	5.32767e-18	0.322653	55.7493	3.57565e-15	0.0018	0.038115	Yes
TSS86114	XLOC_052263	GPRC5C	17:72420989-72447792	Unstimulated HC	Stimulated HC	OK	3.34309e-12	6.02932	40.7139	1.72038e-09	5.0e-05	0.00198635	Yes
TSS81347	XLOC_049748	MBTPS1	16:84087350-84150546	Unstimulated HC	Stimulated HC	OK	0.440659	1.2031e-12	-38.4141	-5.24347e-10	0.00175	0.0372833	Yes
TSS94361	XLOC_056420	HMSD,SERPINB8	18:61616534-61674621	Unstimulated HC	Stimulated HC	OK	1.68542e-12	0.545178	38.2348	5.96315e-10	0.00015	0.005069	Yes
TSS57979	XLOC_036713	STK24	13:99102454-99231084	Unstimulated HC	Stimulated HC	OK	0.277172	4.44077e-12	-35.8612	-1.60802e-09	0.0012	0.0279054	Yes
TSS76708	XLOC_047309	DDX19B	16:70323565-70407286	Unstimulated HC	Stimulated HC	OK	1.76982e-11	0.460141	34.5978	3.67924e-09	0.0002	0.00644546	Yes
TSS187275	XLOC_116592	AUTS2	7:69063904-70258061	Unstimulated HC	Stimulated HC	OK	0.290885	3.61005e-11	-32.9077	-1.59127e-08	0.00015	0.005069	Yes
TSS201223	XLOC_125622	LONRF1	8:12579292-12615479	Unstimulated HC	Stimulated HC	OK	0.570611	3.61525e-10	-30.5558	-1.56662e-07	0.0015	0.0331546	Yes
TSS184334	XLOC_114537	-	6:156413392-156714824	Unstimulated HC	Stimulated HC	OK	0.533543	4.30676e-10	-30.2064	-8.4386e-08	0.00065	0.017136	Yes
TSS132110	XLOC_079789	CBS	21:44473299-44497053	Unstimulated HC	Stimulated HC	OK	6.78184e-10	0.634809	29.802	2.45979e-07	0.0006	0.0160095	Yes
TSS40960	XLOC_025973	FXYD2,FXYD6-FXYD2	11:117298488-117748201	Unstimulated HC	Stimulated HC	OK	9.78264e-09	6.54378	29.3173	4.06939e-06	0.0025	0.0491124	Yes
TSS115528	XLOC_068790	ARMC9	2:232063259-232241354	Unstimulated HC	Stimulated HC	OK	1.04102e-09	0.353111	28.3375	1.72447e-07	0.00115	0.0270281	Yes
TSS173280	XLOC_106677	LRRC16A	6:25279305-25622488	Unstimulated HC	Stimulated HC	OK	0.308087	6.72484e-09	-25.4493	-2.70297e-06	0.0002	0.00644546	Yes
TSS182481	XLOC_113217	SCML4	6:108025304-108145696	Unstimulated HC	Stimulated HC	OK	0.613836	4.91213e-08	-23.575	-8.57917e-06	5.0e-05	0.00198635	Yes
TSS157063	XLOC_095656	APBB2	4:40812043-41218731	Unstimulated HC	Stimulated HC	OK	1.29714	2.71292e-06	-18.8671	-0.000506561	5.0e-05	0.00198635	Yes
TSS172545	XLOC_106094	CDYL	6:4706392-4955884	Unstimulated HC	Stimulated HC	OK	1.38998e-06	0.472108	18.3737	0.000264175	0.0002	0.00644546	Yes
TSS82045	XLOC_050164	SPNS3	17:4336982-4391566	Unstimulated HC	Stimulated HC	OK	1.27139e-06	0.280552	17.7515	0.000375312	5.0e-05	0.00198635	Yes
TSS45701	XLOC_028814	SOCS2	12:93936238-93977263	Unstimulated HC	Stimulated HC	OK	3.39202e-06	0.347426	16.6442	0.00127841	5.0e-05	0.00198635	Yes
TSS40384	XLOC_025585	RP11-693N9.2	11:104772275-104789800	Unstimulated HC	Stimulated HC	OK	1.03109	1.07704e-05	-16.5467	-0.00116876	5.0e-05	0.00198635	Yes
TSS135897	XLOC_082064	SYN3	22:32908538-33454364	Unstimulated HC	Stimulated HC	OK	0.831978	3.64112e-05	-14.4799	-0.00480356	0.00125	0.0288548	Yes
TSS84256	XLOC_051282	WIPF2	17:38375537-38440502	Unstimulated HC	Stimulated HC	OK	0.345631	3.55917e-05	-13.2454	-0.00505467	5.0e-05	0.00198635	Yes
TSS111536	XLOC_066213	POLR1B	2:113239730-113337460	Unstimulated HC	Stimulated HC	OK	0.000173066	0.803571	12.1809	0.0171649	5.0e-05	0.00198635	Yes
TSS23380	XLOC_015164	ADIRF	10:88695296-88784489	Unstimulated HC	Stimulated HC	OK	0.0113747	18.5558	10.6718	0.431461	0.00095	0.0231939	Yes
TSS159077	XLOC_096986	TNIP3	4:122052562-122148803	Unstimulated HC	Stimulated HC	OK	0.000268499	0.290476	10.0793	0.0490852	5.0e-05	0.00198635	Yes
TSS61048	XLOC_038686	FLVCR2,TTLL5	14:76041230-76550928	Unstimulated HC	Stimulated HC	OK	0.00116203	0.941104	9.66157	0.188524	5.0e-05	0.00198635	Yes
TSS77162	XLOC_047587	OSGIN1	16:83932730-83999937	Unstimulated HC	Stimulated HC	OK	0.00128699	1.00624	9.61076	0.1221	0.0015	0.0331546	Yes
TSS46599	XLOC_029294	SDSL	12:113829811-113876081	Unstimulated HC	Stimulated HC	OK	0.00129826	0.783933	9.23801	0.127372	5.0e-05	0.00198635	Yes
TSS87232	XLOC_052707	SCARF1	17:1537148-1549041	Unstimulated HC	Stimulated HC	OK	0.0010729	0.615908	9.16505	0.154135	5.0e-05	0.00198635	Yes
TSS88016	XLOC_053024	GAS7	17:9813925-10101868	Unstimulated HC	Stimulated HC	OK	0.00438516	2.14722	8.93563	0.249913	0.00035	0.0103552	Yes
TSS121926	XLOC_073094	NR4A2	2:157180942-157203670	Unstimulated HC	Stimulated HC	OK	57.4171	0.144325	-8.63602	-2.12554	0.00045	0.0126725	Yes
TSS180995	XLOC_112142	DLK2	6:43395103-43424891	Unstimulated HC	Stimulated HC	OK	0.00228392	0.861742	8.5596	0.171342	0.00205	0.0421523	Yes
TSS178546	XLOC_110445	GMDS	6:1562374-2245926	Unstimulated HC	Stimulated HC	OK	0.0490995	16.4963	8.39222	0.634905	5.0e-05	0.00198635	Yes
TSS37337	XLOC_023803	ABTB2	11:34170590-34379555	Unstimulated HC	Stimulated HC	OK	0.00938287	2.7864	8.21416	1.21501	0.002	0.0414207	Yes
TSS121927	XLOC_073094	NR4A2	2:157180942-157203670	Unstimulated HC	Stimulated HC	OK	43.6478	0.156351	-8.12498	-1.17715	0.00015	0.005069	Yes
TSS195239	XLOC_121569	KDM7A	7:139784481-139876952	Unstimulated HC	Stimulated HC	OK	3.21386	0.011535	-8.12214	-1.35746	0.0001	0.003632	Yes
TSS121929	XLOC_073094	NR4A2	2:157180942-157203670	Unstimulated HC	Stimulated HC	OK	259.06	1.01462	-7.9962	-5.08432	5.0e-05	0.00198635	Yes
TSS11554	XLOC_007350	PADI2	1:17392659-17445948	Unstimulated HC	Stimulated HC	OK	0.00767497	1.67773	7.77213	0.655914	0.0001	0.003632	Yes
