# Supplementary material for: Serologic IL-18 increase with B-cell IL-18R loss characterizes selective IgA deficiency
Source: Front Immunol. 2026 Jan 5;16:1687720. doi: 10.3389/fimmu.2025.1687720 (PMC12812701; doi:10.3389/fimmu.2025.1687720)
Supplement: Supplementary file 2 [file DataSheet2.zip › Differential_Expression_Tables/HC_Unstimulated-vs-HC_Stimulated/top_significant_gene.tsv]

test_id	gene_id	gene	locus	sample_1	sample_2	status	value_1	value_2	log2_fold_change	test_stat	p_value	q_value	significant
XLOC_079747	XLOC_079747	AP001623.1	21:43619798-43725036	Unstimulated HC	Stimulated HC	OK	27.0102	0.0104669	-11.3335	-0.211693	0.00045	0.00530074	Yes
XLOC_027131	XLOC_027131	RP11-625L16.3	12:24964275-25113092	Unstimulated HC	Stimulated HC	OK	0.00769414	13.2361	10.7484	0.470714	0.00115	0.0117129	Yes
XLOC_022449	XLOC_022449	RP11-728F11.3	11:117298488-117748201	Unstimulated HC	Stimulated HC	OK	0.167649	55.572	8.37277	1.37479	0.00415	0.0335102	Yes
XLOC_082189	XLOC_082189	TMPRSS6	22:37460465-37505603	Unstimulated HC	Stimulated HC	OK	0.0191877	3.39202	7.46582	0.714581	0.00105	0.0108909	Yes
XLOC_038667	XLOC_038667	FOS	14:75745476-75750911	Unstimulated HC	Stimulated HC	OK	1129.61	7.32031	-7.26971	-6.2904	5.0e-05	0.000782385	Yes
XLOC_060035	XLOC_060035	FOSB	19:45882891-45982086	Unstimulated HC	Stimulated HC	OK	205.314	1.3891	-7.20753	-2.37994	5.0e-05	0.000782385	Yes
XLOC_047076	XLOC_047076	CCL22	16:57392683-57400105	Unstimulated HC	Stimulated HC	OK	0.859256	121.409	7.14257	4.78142	5.0e-05	0.000782385	Yes
XLOC_067318	XLOC_067318	CCDC173	2:170501934-170550943	Unstimulated HC	Stimulated HC	OK	2.8923	0.0233359	-6.95352	-2.74372	0.0044	0.035096	Yes
XLOC_133725	XLOC_133725	KLF4	9:110247132-110252763	Unstimulated HC	Stimulated HC	OK	36.5521	0.316968	-6.84947	-4.13039	5.0e-05	0.000782385	Yes
XLOC_073094	XLOC_073094	NR4A2	2:157180942-157203670	Unstimulated HC	Stimulated HC	OK	396.287	3.70487	-6.74098	-6.98875	5.0e-05	0.000782385	Yes
XLOC_079327	XLOC_079327	LINC00158	21:26746741-26804013	Unstimulated HC	Stimulated HC	OK	0.233765	23.6877	6.66294	2.96487	5.0e-05	0.000782385	Yes
XLOC_105611	XLOC_105611	DUSP1	5:172185228-172206160	Unstimulated HC	Stimulated HC	OK	611.601	6.43512	-6.57048	-7.21637	5.0e-05	0.000782385	Yes
XLOC_005598	XLOC_005598	IL19	1:206940946-207016324	Unstimulated HC	Stimulated HC	OK	0.00368634	0.345239	6.54926	0.23743	0.0002	0.00263992	Yes
XLOC_063141	XLOC_063141	ZNF331	19:54024234-54083523	Unstimulated HC	Stimulated HC	OK	13.2157	0.145149	-6.50858	-3.05085	0.0032	0.0272225	Yes
XLOC_077771	XLOC_077771	-	20:43150848-43151507	Unstimulated HC	Stimulated HC	OK	0.363458	0.00478045	-6.2485	-0.31709	0.00625	0.0464353	Yes
XLOC_064074	XLOC_064074	-	2:30388947-30396394	Unstimulated HC	Stimulated HC	OK	0.557948	0.00766549	-6.18561	-0.995529	0.00405	0.0329056	Yes
XLOC_097557	XLOC_097557	AC095064.1	4:160025329-160281321	Unstimulated HC	Stimulated HC	OK	3.28534	0.04676	-6.13463	-0.363329	0.0001	0.00144781	Yes
XLOC_066225	XLOC_066225	NT5DC4	2:113479062-113522254	Unstimulated HC	Stimulated HC	OK	0.011064	0.750488	6.08389	0.226537	5.0e-05	0.000782385	Yes
XLOC_079744	XLOC_079744	ABCG1	21:43619798-43725036	Unstimulated HC	Stimulated HC	OK	2.12133	0.0313452	-6.08059	-0.753223	0.00235	0.021233	Yes
XLOC_088918	XLOC_088918	RPL38P4	3:98216447-98312567	Unstimulated HC	Stimulated HC	OK	0.665131	43.1994	6.02123	0.600011	0.0033	0.0278704	Yes
XLOC_078534	XLOC_078534	LINC00158	21:26746741-26804013	Unstimulated HC	Stimulated HC	OK	0.0193431	1.19012	5.94314	1.9987	0.00445	0.0354258	Yes
XLOC_045211	XLOC_045211	ADAMTS7	15:79051508-79190475	Unstimulated HC	Stimulated HC	OK	0.173214	10.5305	5.92588	0.196972	0.0047	0.0370734	Yes
XLOC_078546	XLOC_078546	MIR155HG	21:26934181-26949308	Unstimulated HC	Stimulated HC	OK	12.3962	744.823	5.90893	1.75982	5.0e-05	0.000782385	Yes
XLOC_077527	XLOC_077527	SPAG4	20:34203272-34212660	Unstimulated HC	Stimulated HC	OK	1.16864	0.0196751	-5.89232	-1.37099	0.00085	0.00907822	Yes
XLOC_091122	XLOC_091122	ZDHHC19	3:195924319-195938308	Unstimulated HC	Stimulated HC	OK	13.2461	0.224419	-5.88323	-1.76754	5.0e-05	0.000782385	Yes
XLOC_087494	XLOC_087494	-	3:19189945-19582620	Unstimulated HC	Stimulated HC	OK	0.545323	0.00965822	-5.81921	-0.90638	0.0038	0.0313096	Yes
XLOC_063159	XLOC_063159	AC008440.5	19:54356752-54379691	Unstimulated HC	Stimulated HC	OK	52.2153	0.953261	-5.77546	-1.51262	0.0028	0.0243771	Yes
XLOC_091177	XLOC_091177	MFI2	3:196715491-196756687	Unstimulated HC	Stimulated HC	OK	0.130486	7.12008	5.76993	1.89981	5.0e-05	0.000782385	Yes
XLOC_031732	XLOC_031732	IL26	12:68383152-68628466	Unstimulated HC	Stimulated HC	OK	0.36181	0.0067744	-5.73899	-0.491288	0.00115	0.0117129	Yes
XLOC_050000	XLOC_050000	DBNDD1	16:90071272-90114181	Unstimulated HC	Stimulated HC	OK	10.9013	0.205458	-5.72951	-2.01097	5.0e-05	0.000782385	Yes
XLOC_032673	XLOC_032673	FAM222A	12:110152032-110211313	Unstimulated HC	Stimulated HC	OK	3.8932	0.0775279	-5.6501	-0.661068	0.00675	0.0494099	Yes
XLOC_126115	XLOC_126115	RP11-589C21.6	8:41996975-42001328	Unstimulated HC	Stimulated HC	OK	7.53541	0.150377	-5.64703	-1.41724	5.0e-05	0.000782385	Yes
XLOC_086904	XLOC_086904	ZDHHC19	3:195924319-195938308	Unstimulated HC	Stimulated HC	OK	2.63202	0.0540058	-5.60691	-1.14819	0.00385	0.031626	Yes
XLOC_079840	XLOC_079840	SIK1	21:44834363-45079374	Unstimulated HC	Stimulated HC	OK	867.668	18.602	-5.54361	-3.26698	5.0e-05	0.000782385	Yes
XLOC_132318	XLOC_132318	RP11-397D12.4	9:37362684-37403160	Unstimulated HC	Stimulated HC	OK	0.0245648	1.14576	5.54358	0.584675	5.0e-05	0.000782385	Yes
XLOC_060494	XLOC_060494	MYADM	19:54356752-54379691	Unstimulated HC	Stimulated HC	OK	92.0817	2.00074	-5.52431	-5.78661	5.0e-05	0.000782385	Yes
XLOC_034056	XLOC_034056	RGCC	13:42031653-42045018	Unstimulated HC	Stimulated HC	OK	135.949	2.96792	-5.51747	-4.29505	5.0e-05	0.000782385	Yes
XLOC_038677	XLOC_038677	BATF	14:75988767-76013358	Unstimulated HC	Stimulated HC	OK	7.35135	319.265	5.4406	6.22347	5.0e-05	0.000782385	Yes
XLOC_066311	XLOC_066311	AC009303.1	2:118617002-118773548	Unstimulated HC	Stimulated HC	OK	0.742446	0.0170969	-5.44048	-0.254506	5.0e-05	0.000782385	Yes
XLOC_023844	XLOC_023844	-	11:35108172-35142589	Unstimulated HC	Stimulated HC	OK	0.0414694	1.74305	5.39343	0.99646	0.00155	0.015092	Yes
XLOC_023835	XLOC_023835	-	11:35072557-35095584	Unstimulated HC	Stimulated HC	OK	0.334132	13.9125	5.37981	2.18591	5.0e-05	0.000782385	Yes
XLOC_025973	XLOC_025973	DSCAML1,FXYD2,FXYD6,FXYD6-FXYD2	11:117298488-117748201	Unstimulated HC	Stimulated HC	OK	1.49394	61.9758	5.37451	2.69741	5.0e-05	0.000782385	Yes
XLOC_044943	XLOC_044943	-	15:70264803-70317083	Unstimulated HC	Stimulated HC	OK	3.38586	0.081786	-5.37152	-0.915566	0.00045	0.00530074	Yes
XLOC_123368	XLOC_123368	-	8:61910196-61940043	Unstimulated HC	Stimulated HC	OK	4.89736	0.118877	-5.36446	-1.08095	5.0e-05	0.000782385	Yes
XLOC_046321	XLOC_046321	CRYM	16:21244985-21329912	Unstimulated HC	Stimulated HC	OK	0.353797	0.00874024	-5.33911	-0.517467	0.00125	0.0125788	Yes
XLOC_044705	XLOC_044705	RP11-356M20.1	15:59396613-59815748	Unstimulated HC	Stimulated HC	OK	0.295335	11.8974	5.33215	0.935615	5.0e-05	0.000782385	Yes
XLOC_092786	XLOC_092786	AREG	4:75310850-75320726	Unstimulated HC	Stimulated HC	OK	9.00055	0.223561	-5.33127	-1.96311	5.0e-05	0.000782385	Yes
XLOC_005128	XLOC_005128	RGS2	1:192778168-192781403	Unstimulated HC	Stimulated HC	OK	1633.61	40.7574	-5.32486	-7.14419	5.0e-05	0.000782385	Yes
XLOC_131374	XLOC_131374	snoU13	9:135967303-136039332	Unstimulated HC	Stimulated HC	OK	1.30343	0.0327077	-5.31653	-0.352077	0.0012	0.0121278	Yes
XLOC_123033	XLOC_123033	RP11-589C21.6	8:41996975-42001328	Unstimulated HC	Stimulated HC	OK	1.40432	0.0352435	-5.31637	-1.56083	0.00325	0.0275547	Yes
