# Supplementary material for: Serologic IL-18 increase with B-cell IL-18R loss characterizes selective IgA deficiency
Source: Front Immunol. 2026 Jan 5;16:1687720. doi: 10.3389/fimmu.2025.1687720 (PMC12812701; doi:10.3389/fimmu.2025.1687720)
Supplement: Supplementary file 2 [file DataSheet2.zip › Differential_Expression_Tables/HC_Unstimulated-vs-HC_Stimulated/top_significant_cds.tsv]

test_id	gene_id	gene	locus	sample_1	sample_2	status	value_1	value_2	log2_fold_change	test_stat	p_value	q_value	significant
P60096	XLOC_091188	BDH1	3:197236650-197300194	Unstimulated HC	Stimulated HC	OK	4.30093e-26	1.90693	85.1967	1.81297e-22	0.00015	0.0046634	Yes
P72030	XLOC_117927	TTC26	7:138818489-138876732	Unstimulated HC	Stimulated HC	OK	3.0881e-09	0.409844	26.9838	3.23891e-06	0.0019	0.0380535	Yes
P57148	XLOC_086223	MLF1	3:158288951-158325779	Unstimulated HC	Stimulated HC	OK	0.473526	2.58353e-08	-24.1276	-1.09295e-05	5.0e-05	0.00175461	Yes
P41211	XLOC_060016	APOC1	19:45417503-45422606	Unstimulated HC	Stimulated HC	OK	8.39749e-07	1.72645	20.9713	0.000136421	0.0021	0.0411027	Yes
P26422	XLOC_044453	MYEF2	15:48413168-48470714	Unstimulated HC	Stimulated HC	OK	1.50851e-06	0.3044	17.6225	0.0017021	0.0021	0.0411027	Yes
P50007	XLOC_073515	FKBP7	2:179328390-179343327	Unstimulated HC	Stimulated HC	OK	2.90412e-05	0.353496	13.5713	0.00491586	0.00085	0.0202036	Yes
P11574	XLOC_021617	SERPINH1	11:75273100-75283828	Unstimulated HC	Stimulated HC	OK	9.86594e-05	0.772902	12.9355	0.0429686	0.001	0.0229838	Yes
P7726	XLOC_015164	ADIRF	10:88695296-88784489	Unstimulated HC	Stimulated HC	OK	0.0113747	15.1683	10.381	0.53947	0.0008	0.019253	Yes
P49743	XLOC_073094	NR4A2	2:157180942-157203670	Unstimulated HC	Stimulated HC	OK	12.597	0.0106429	-10.209	-0.928543	0.0007	0.0172396	Yes
P31907	XLOC_050177	ARRB2	17:4613783-4624797	Unstimulated HC	Stimulated HC	OK	0.000448162	0.457243	9.99472	0.0726211	0.00105	0.023815	Yes
P13082	XLOC_023803	ABTB2	11:34170590-34379555	Unstimulated HC	Stimulated HC	OK	0.00938304	6.17301	9.3617	1.37557	0.0002	0.00601213	Yes
P28899	XLOC_047069	CPNE2	16:57126448-57181878	Unstimulated HC	Stimulated HC	OK	0.00325695	1.24408	8.57735	0.432123	5.0e-05	0.00175461	Yes
P49744	XLOC_073094	NR4A2	2:157180942-157203670	Unstimulated HC	Stimulated HC	OK	18.638	0.0489323	-8.57324	-1.41268	0.00265	0.0497537	Yes
P41264	XLOC_060035	FOSB	19:45882891-45982086	Unstimulated HC	Stimulated HC	OK	128.995	0.424309	-8.24798	-1.77015	5.0e-05	0.00175461	Yes
P14808	XLOC_025973	FXYD2	11:117298488-117748201	Unstimulated HC	Stimulated HC	OK	0.180411	53.2954	8.20658	1.65679	0.0012	0.0263935	Yes
P49741	XLOC_073094	NR4A2	2:157180942-157203670	Unstimulated HC	Stimulated HC	OK	161.583	0.813528	-7.63387	-3.65984	5.0e-05	0.00175461	Yes
P22385	XLOC_038667	FOS	14:75745476-75750911	Unstimulated HC	Stimulated HC	OK	1029.66	5.67801	-7.50257	-8.10575	5.0e-05	0.00175461	Yes
P31868	XLOC_050110	RAP1GAP2	17:2680349-2941083	Unstimulated HC	Stimulated HC	OK	0.580897	0.0033773	-7.42627	-0.520865	0.00085	0.0202036	Yes
P22379	XLOC_038667	FOS	14:75745476-75750911	Unstimulated HC	Stimulated HC	OK	25.8943	0.216319	-6.90333	-0.994817	0.0009	0.0211006	Yes
P20778	XLOC_035226	ZDHHC20	13:21946182-22033509	Unstimulated HC	Stimulated HC	OK	0.00371304	0.411543	6.7923	0.291935	0.0021	0.0411027	Yes
P66426	XLOC_105611	DUSP1	5:172185228-172206160	Unstimulated HC	Stimulated HC	OK	386.237	3.56252	-6.76044	-5.34423	5.0e-05	0.00175461	Yes
P81074	XLOC_144770	PIR	X:15402920-15574652	Unstimulated HC	Stimulated HC	OK	0.0305584	3.30652	6.7576	1.09663	0.0006	0.0151534	Yes
P13324	XLOC_024160	SLC43A3	11:57154264-57195053	Unstimulated HC	Stimulated HC	OK	1.16977	81.8827	6.12927	3.34161	0.00105	0.023815	Yes
P22383	XLOC_038667	FOS	14:75745476-75750911	Unstimulated HC	Stimulated HC	OK	8.55212	0.123897	-6.10907	-0.434475	0.00195	0.03877	Yes
P41793	XLOC_060494	MYADM	19:54356752-54379691	Unstimulated HC	Stimulated HC	OK	75.9514	1.11956	-6.08407	-4.15369	5.0e-05	0.00175461	Yes
P68978	XLOC_111592	EHMT2	6:31847533-31865494	Unstimulated HC	Stimulated HC	OK	0.0584943	3.82666	6.03164	0.920954	0.00055	0.0141417	Yes
P35507	XLOC_053427	TLCD1	17:27046410-27070473	Unstimulated HC	Stimulated HC	OK	0.369997	23.4	5.98285	0.243477	0.0011	0.0247092	Yes
P16840	XLOC_028814	SOCS2	12:93936238-93977263	Unstimulated HC	Stimulated HC	OK	0.0204399	1.29169	5.98173	0.822476	5.0e-05	0.00175461	Yes
P13202	XLOC_024013	PACSIN3	11:47198773-47208009	Unstimulated HC	Stimulated HC	OK	0.0352698	1.89758	5.74958	1.15271	0.00065	0.0162282	Yes
P19247	XLOC_031732	IL26	12:68383152-68628466	Unstimulated HC	Stimulated HC	OK	0.36181	0.0067744	-5.73899	-0.491288	0.00115	0.0255342	Yes
P41786	XLOC_060434	ZNF331	19:54024234-54083523	Unstimulated HC	Stimulated HC	OK	18.2178	0.342364	-5.73368	-0.719544	0.0006	0.0151534	Yes
P22390	XLOC_038677	BATF	14:75988767-76013358	Unstimulated HC	Stimulated HC	OK	0.23977	12.4003	5.69258	0.664858	0.0008	0.019253	Yes
P52039	XLOC_077371	BCL2L1	20:30252254-30311797	Unstimulated HC	Stimulated HC	OK	0.132844	6.83691	5.68554	1.48453	0.00015	0.0046634	Yes
P75993	XLOC_126098	ANK1	8:41510736-41754280	Unstimulated HC	Stimulated HC	OK	0.306328	0.00674898	-5.50426	-0.330622	0.0009	0.0211006	Yes
P53294	XLOC_079840	SIK1	21:44834363-45079374	Unstimulated HC	Stimulated HC	OK	59.7158	1.32721	-5.49165	-5.31416	5.0e-05	0.00175461	Yes
P53288	XLOC_079789	CBS	21:44473299-44497053	Unstimulated HC	Stimulated HC	OK	0.0541293	2.38847	5.46353	1.4483	0.0001	0.00324787	Yes
P22391	XLOC_038677	BATF	14:75988767-76013358	Unstimulated HC	Stimulated HC	OK	6.98413	296.766	5.4091	6.30871	5.0e-05	0.00175461	Yes
P31571	XLOC_049697	GCSH	16:81086789-81130008	Unstimulated HC	Stimulated HC	OK	0.0137052	0.579552	5.40214	0.166238	0.0008	0.019253	Yes
P2929	XLOC_005128	RGS2	1:192778168-192781403	Unstimulated HC	Stimulated HC	OK	1591.96	39.0936	-5.34773	-7.05432	5.0e-05	0.00175461	Yes
P60813	XLOC_092786	AREG	4:75310850-75320726	Unstimulated HC	Stimulated HC	OK	7.54193	0.210907	-5.16026	-1.82969	0.0001	0.00324787	Yes
P41782	XLOC_060434	ZNF331	19:54024234-54083523	Unstimulated HC	Stimulated HC	OK	229.854	6.7343	-5.09304	-4.60204	5.0e-05	0.00175461	Yes
P39294	XLOC_058333	EBI3	19:4229464-4238035	Unstimulated HC	Stimulated HC	OK	5.36375	178.627	5.05756	4.50345	5.0e-05	0.00175461	Yes
P79321	XLOC_134242	TRAF1	9:123662323-123691451	Unstimulated HC	Stimulated HC	OK	1.73284	54.9001	4.9856	4.59716	5.0e-05	0.00175461	Yes
P57586	XLOC_086836	HES1	3:193853786-193856521	Unstimulated HC	Stimulated HC	OK	73.1606	2.37665	-4.94406	-2.38508	5.0e-05	0.00175461	Yes
P81701	XLOC_146964	TSC22D3	X:106956450-107020572	Unstimulated HC	Stimulated HC	OK	1670.8	54.3104	-4.94317	-5.34888	5.0e-05	0.00175461	Yes
P12168	XLOC_022567	TBCEL	11:120894780-120961484	Unstimulated HC	Stimulated HC	OK	0.0202193	0.612518	4.92095	0.66307	0.0017	0.0349467	Yes
P16072	XLOC_027876	GRASP	12:52400723-52409675	Unstimulated HC	Stimulated HC	OK	41.3777	1.39289	-4.8927	-1.72192	0.00025	0.00727447	Yes
P60514	XLOC_092121	KLF3	4:38614316-38702663	Unstimulated HC	Stimulated HC	OK	33.666	1.14194	-4.88174	-2.30487	0.00185	0.0372345	Yes
P79082	XLOC_133366	PTCH1	9:98205261-98279339	Unstimulated HC	Stimulated HC	OK	0.300747	0.0103178	-4.86534	-0.270976	5.0e-05	0.00175461	Yes
P79734	XLOC_134811	PNPLA7	9:140354297-140445022	Unstimulated HC	Stimulated HC	OK	1.16886	0.0402353	-4.8605	-0.922679	0.00235	0.0450522	Yes
