# Supplementary material for: Serologic IL-18 increase with B-cell IL-18R loss characterizes selective IgA deficiency
Source: Front Immunol. 2026 Jan 5;16:1687720. doi: 10.3389/fimmu.2025.1687720 (PMC12812701; doi:10.3389/fimmu.2025.1687720)
Supplement: Supplementary file 2 [file DataSheet2.zip › Differential_Expression_Tables/HC_Unstimulated-vs-HC_Stimulated/top_novel_significant_isoform.tsv]

test_id	gene_id	gene	locus	sample_1	sample_2	status	value_1	value_2	log2_fold_change	test_stat	p_value	q_value	significant
TCONS_00255053	XLOC_073094	NR4A2	2:157180942-157203670	Unstimulated HC	Stimulated HC	OK	57.4171	0.144325	-8.63602	-2.12554	0.00045	0.0278932	Yes
TCONS_00255066	XLOC_073094	NR4A2	2:157180942-157203670	Unstimulated HC	Stimulated HC	OK	38.227	0.336591	-6.82745	-2.85647	0.00045	0.0278932	Yes
TCONS_00119383	XLOC_038114	LGALS3	14:55590827-55612143	Unstimulated HC	Stimulated HC	OK	8.27583	368.31	5.47587	4.25158	5.0e-05	0.00438616	Yes
TCONS_00109668	XLOC_034056	RGCC	13:42031653-42045018	Unstimulated HC	Stimulated HC	OK	75.983	1.71395	-5.47028	-2.76126	0.0008	0.0440782	Yes
TCONS_00271014	XLOC_078546	MIR155HG	21:26934181-26949308	Unstimulated HC	Stimulated HC	OK	6.71076	238.196	5.14953	3.76647	5.0e-05	0.00438616	Yes
TCONS_00124388	XLOC_039411	CRIP2	14:105939298-105946502	Unstimulated HC	Stimulated HC	OK	39.5836	1.15567	-5.09811	-3.0424	0.0003	0.0200081	Yes
TCONS_00119374	XLOC_038114	LGALS3	14:55590827-55612143	Unstimulated HC	Stimulated HC	OK	7.46506	249.582	5.06322	3.42998	5.0e-05	0.00438616	Yes
TCONS_00075049	XLOC_024402	FTH1	11:61717292-61735132	Unstimulated HC	Stimulated HC	OK	4.8581	0.171128	-4.82724	-0.0995661	5.0e-05	0.00438616	Yes
TCONS_00182318	XLOC_052957	PER1	17:8043789-8066864	Unstimulated HC	Stimulated HC	OK	33.7717	1.46033	-4.53145	-1.80131	0.00025	0.0172647	Yes
TCONS_00257962	XLOC_074157	HSPD1	2:198351304-198418423	Unstimulated HC	Stimulated HC	OK	0.348707	6.87179	4.3006	0.309573	0.00015	0.0111264	Yes
TCONS_00354171	XLOC_106546	MYLIP	6:16129299-16158969	Unstimulated HC	Stimulated HC	OK	8.81804	0.452515	-4.28442	-1.94555	0.0007	0.0395866	Yes
TCONS_00221289	XLOC_062289	NFKBID	19:36377272-36393205	Unstimulated HC	Stimulated HC	OK	8.70954	0.480707	-4.17937	-0.936874	0.0008	0.0440782	Yes
TCONS_00212421	XLOC_060272	NR1H2	19:50815193-50886239	Unstimulated HC	Stimulated HC	OK	44.8855	2.57528	-4.12345	-0.769582	5.0e-05	0.00438616	Yes
TCONS_00254339	XLOC_072749	CXCR4	2:136871915-136875735	Unstimulated HC	Stimulated HC	OK	754.48	45.4136	-4.05429	-2.79103	5.0e-05	0.00438616	Yes
TCONS_00258156	XLOC_074202	CLK1	2:201717731-201729422	Unstimulated HC	Stimulated HC	OK	3.05848	0.194884	-3.97212	-0.556696	0.0009	0.0481513	Yes
TCONS_00282686	XLOC_082010	PIK3IP1	22:31677578-31742218	Unstimulated HC	Stimulated HC	OK	108.917	7.27996	-3.90316	-2.92176	5.0e-05	0.00438616	Yes
TCONS_00422880	XLOC_131711	PLGRKT	9:5357965-5439242	Unstimulated HC	Stimulated HC	OK	0.603152	8.64932	3.84199	1.06099	0.0007	0.0395866	Yes
TCONS_00219601	XLOC_061759	JUND	19:18390562-18392432	Unstimulated HC	Stimulated HC	OK	118.982	8.31498	-3.83889	-2.3099	5.0e-05	0.00438616	Yes
TCONS_00096230	XLOC_030023	SLC2A3	12:8071820-8088871	Unstimulated HC	Stimulated HC	OK	30.5596	2.15798	-3.82387	-1.52847	0.00065	0.0375116	Yes
TCONS_00139393	XLOC_043627	GDPGP1	15:90773206-90788348	Unstimulated HC	Stimulated HC	OK	8.6454	0.673909	-3.68131	-1.11085	0.00085	0.046098	Yes
TCONS_00112758	XLOC_035353	MTMR6	13:25802306-25862147	Unstimulated HC	Stimulated HC	OK	16.8268	1.46532	-3.52147	-1.80722	0.00015	0.0111264	Yes
TCONS_00301357	XLOC_087936	CSRNP1	3:39183223-39196053	Unstimulated HC	Stimulated HC	OK	34.3867	3.0014	-3.51814	-1.51605	0.00055	0.0327645	Yes
TCONS_00033126	XLOC_010562	PBXIP1	1:154916526-154929082	Unstimulated HC	Stimulated HC	OK	40.3791	3.83357	-3.39685	-1.34974	0.00035	0.0228588	Yes
TCONS_00173765	XLOC_051350	EIF1	17:39775688-39943183	Unstimulated HC	Stimulated HC	OK	0.652792	0.0637529	-3.35606	-0.0827095	0.00085	0.046098	Yes
TCONS_00298207	XLOC_086836	HES1	3:193853786-193856521	Unstimulated HC	Stimulated HC	OK	157.139	15.656	-3.32725	-3.17638	5.0e-05	0.00438616	Yes
TCONS_00162894	XLOC_048779	C16orf54	16:29753783-29761880	Unstimulated HC	Stimulated HC	OK	21.4726	2.2041	-3.28424	-1.80485	0.00035	0.0228588	Yes
TCONS_00265183	XLOC_076532	RBM38	20:55959215-55984391	Unstimulated HC	Stimulated HC	OK	190.531	20.3037	-3.23021	-3.9953	5.0e-05	0.00438616	Yes
TCONS_00262365	XLOC_075527	MACROD2	20:13829892-16033842	Unstimulated HC	Stimulated HC	OK	2.12916	18.5957	3.12662	1.7748	0.00015	0.0111264	Yes
TCONS_00258831	XLOC_074403	IDH1	2:209100950-209130952	Unstimulated HC	Stimulated HC	OK	1.94563	16.2369	3.06097	2.30078	5.0e-05	0.00438616	Yes
TCONS_00026453	XLOC_008376	PRDX1	1:45959537-45988719	Unstimulated HC	Stimulated HC	OK	26.3584	204.566	2.95624	1.59927	5.0e-05	0.00438616	Yes
TCONS_00237762	XLOC_067213	PSMD14	2:162160719-162268232	Unstimulated HC	Stimulated HC	OK	10.1854	79.0106	2.95555	2.06087	5.0e-05	0.00438616	Yes
TCONS_00024828	XLOC_007912	YARS	1:33240839-33324480	Unstimulated HC	Stimulated HC	OK	7.26095	55.529	2.93501	1.95381	5.0e-05	0.00438616	Yes
TCONS_00269617	XLOC_077951	B4GALT5	20:48249481-48330415	Unstimulated HC	Stimulated HC	OK	0.933895	6.93502	2.89257	2.82628	5.0e-05	0.00438616	Yes
TCONS_00063193	XLOC_021230	BANF1	11:65764015-65771620	Unstimulated HC	Stimulated HC	OK	35.8887	266.073	2.89022	1.95838	0.0006	0.0351372	Yes
TCONS_00284205	XLOC_082392	DESI1	22:41994031-42017100	Unstimulated HC	Stimulated HC	OK	4.58611	33.6276	2.8743	2.62364	5.0e-05	0.00438616	Yes
TCONS_00418744	XLOC_130346	NR4A3	9:102584136-102668883	Unstimulated HC	Stimulated HC	OK	17.7186	2.44603	-2.85675	-2.97304	5.0e-05	0.00438616	Yes
TCONS_00088546	XLOC_028032	PA2G4	12:56473640-56510211	Unstimulated HC	Stimulated HC	OK	9.08944	61.9333	2.76845	1.80726	5.0e-05	0.00438616	Yes
TCONS_00203653	XLOC_058492	CTD-2207O23.3	19:7413746-7537623	Unstimulated HC	Stimulated HC	OK	56.3631	8.49556	-2.72997	-2.67505	5.0e-05	0.00438616	Yes
TCONS_00044763	XLOC_015036	ZMIZ1	10:80828791-81076285	Unstimulated HC	Stimulated HC	OK	0.879784	5.45711	2.63292	1.98506	5.0e-05	0.00438616	Yes
TCONS_00251499	XLOC_071637	EIF2AK3	2:88838237-88931339	Unstimulated HC	Stimulated HC	OK	23.0246	3.76094	-2.61401	-2.22994	5.0e-05	0.00438616	Yes
TCONS_00172567	XLOC_051012	CDK5R1	17:30813636-30818280	Unstimulated HC	Stimulated HC	OK	4.41716	0.727949	-2.60121	-1.6831	5.0e-05	0.00438616	Yes
TCONS_00420983	XLOC_131217	SET	9:131425404-131458711	Unstimulated HC	Stimulated HC	OK	27.9915	164.466	2.55473	2.35739	5.0e-05	0.00438616	Yes
TCONS_00206497	XLOC_059061	PIK3R2	19:18263927-18289007	Unstimulated HC	Stimulated HC	OK	42.1153	247.206	2.5533	1.38605	5.0e-05	0.00438616	Yes
TCONS_00032794	XLOC_010483	S100A4	1:153516088-153524874	Unstimulated HC	Stimulated HC	OK	74.7607	438.111	2.55095	1.93583	5.0e-05	0.00438616	Yes
TCONS_00130106	XLOC_041100	C14orf1	14:76041230-76550928	Unstimulated HC	Stimulated HC	OK	11.971	67.212	2.48917	2.3316	5.0e-05	0.00438616	Yes
TCONS_00099850	XLOC_031178	TUBA1B	12:49521564-49541652	Unstimulated HC	Stimulated HC	OK	125.685	701.644	2.48092	1.80248	5.0e-05	0.00438616	Yes
TCONS_00365103	XLOC_111124	FAM65B	6:24797548-25057301	Unstimulated HC	Stimulated HC	OK	87.5845	15.7253	-2.47759	-1.93488	5.0e-05	0.00438616	Yes
TCONS_00429155	XLOC_134452	PTGES2	9:130882969-130891481	Unstimulated HC	Stimulated HC	OK	7.15382	39.6593	2.47087	1.48666	0.0006	0.0351372	Yes
TCONS_00096722	XLOC_030145	YBX3	12:10849715-10875911	Unstimulated HC	Stimulated HC	OK	30.5335	5.57587	-2.45312	-1.33899	0.0006	0.0351372	Yes
TCONS_00370922	XLOC_113283	SESN1	6:109307639-109416022	Unstimulated HC	Stimulated HC	OK	8.69235	1.6271	-2.41745	-1.43695	5.0e-05	0.00438616	Yes
