# Supplementary material for: Serologic IL-18 increase with B-cell IL-18R loss characterizes selective IgA deficiency
Source: Front Immunol. 2026 Jan 5;16:1687720. doi: 10.3389/fimmu.2025.1687720 (PMC12812701; doi:10.3389/fimmu.2025.1687720)
Supplement: Supplementary file 2 [file DataSheet2.zip › Differential_Expression_Tables/HC_Unstimulated-vs-HC_Stimulated/md5checklist.chk]

d1fd468f0c3d1fb8989fd51c43a4006f  top_novel_significant_isoform.tsv
3d2650c70c8a462b4ee427c9c1e52828  top_significant_cds.tsv
69bee941641394e47404088d60a3f7a8  top_significant_gene.tsv
7c864438396785ff2db13d9aa54b14fe  top_significant_isoform.tsv
187dd4ce662d344fda634faa30bee38d  top_significant_tss.tsv
