# Supplementary material for: Serologic IL-18 increase with B-cell IL-18R loss characterizes selective IgA deficiency
Source: Front Immunol. 2026 Jan 5;16:1687720. doi: 10.3389/fimmu.2025.1687720 (PMC12812701; doi:10.3389/fimmu.2025.1687720)
Supplement: Supplementary file 2 [file DataSheet2.zip › Differential_Expression_Tables/IgAD_Unstimulated-vs-IgAD_Stimulated/top_significant_isoform.tsv]

test_id	gene_id	gene	locus	sample_1	sample_2	status	value_1	value_2	log2_fold_change	test_stat	p_value	q_value	significant
TCONS_00255073	XLOC_073094	NR4A2	2:157180942-157203670	Unstimulated IgAD	Stimulated IgAD	OK	255.294	0.300359	-9.73126	-3.86022	0.0001	0.0062938	Yes
TCONS_00121569	XLOC_038667	FOS	14:75745476-75750911	Unstimulated IgAD	Stimulated IgAD	OK	1308.5	3.8245	-8.41843	-10.0125	5.0e-05	0.00345299	Yes
TCONS_00211037	XLOC_060035	FOSB	19:45882891-45982086	Unstimulated IgAD	Stimulated IgAD	OK	92.5853	0.284908	-8.34414	-1.74578	5.0e-05	0.00345299	Yes
TCONS_00182342	XLOC_052957	PER1	17:8043789-8066864	Unstimulated IgAD	Stimulated IgAD	OK	18.7356	0.0754902	-7.95528	-0.878873	0.00095	0.0407742	Yes
TCONS_00255053	XLOC_073094	NR4A2	2:157180942-157203670	Unstimulated IgAD	Stimulated IgAD	OK	43.8314	0.190662	-7.8448	-2.51864	0.00105	0.044176	Yes
TCONS_00255066	XLOC_073094	NR4A2	2:157180942-157203670	Unstimulated IgAD	Stimulated IgAD	OK	42.8774	0.206994	-7.69448	-2.91886	0.0008	0.0355003	Yes
TCONS_00213112	XLOC_060434	ZNF331	19:54024234-54083523	Unstimulated IgAD	Stimulated IgAD	OK	30.3918	0.151852	-7.64487	-0.787041	0.00085	0.0373831	Yes
TCONS_00237476	XLOC_067104	NR4A2	2:157180942-157203670	Unstimulated IgAD	Stimulated IgAD	OK	29.7071	0.168688	-7.46031	-2.38417	0.0008	0.0355003	Yes
TCONS_00351595	XLOC_105611	DUSP1	5:172185228-172206160	Unstimulated IgAD	Stimulated IgAD	OK	365.569	2.36227	-7.27383	-5.78247	5.0e-05	0.00345299	Yes
TCONS_00124416	XLOC_039413	CRIP1	14:105952653-105965912	Unstimulated IgAD	Stimulated IgAD	OK	36.7639	0.2507	-7.19618	-1.11417	0.00095	0.0407742	Yes
TCONS_00213119	XLOC_060434	ZNF331	19:54024234-54083523	Unstimulated IgAD	Stimulated IgAD	OK	127.13	1.31744	-6.59243	-3.08983	0.0001	0.0062938	Yes
TCONS_00271013	XLOC_078546	MIR155HG	21:26934181-26949308	Unstimulated IgAD	Stimulated IgAD	OK	3.75683	339.757	6.49884	4.27813	5.0e-05	0.00345299	Yes
TCONS_00074212	XLOC_024160	SLC43A3	11:57154264-57195053	Unstimulated IgAD	Stimulated IgAD	OK	0.92637	71.9849	6.27996	3.41842	0.0001	0.0062938	Yes
TCONS_00226304	XLOC_063141	ZNF331	19:54024234-54083523	Unstimulated IgAD	Stimulated IgAD	OK	13.2733	0.179079	-6.21179	-3.18236	0.00015	0.0089188	Yes
TCONS_00016163	XLOC_005128	RGS2	1:192778168-192781403	Unstimulated IgAD	Stimulated IgAD	OK	1914.7	27.6258	-6.11496	-9.563	5.0e-05	0.00345299	Yes
TCONS_00274813	XLOC_079744	ABCG1	21:43619798-43725036	Unstimulated IgAD	Stimulated IgAD	OK	2.76066	0.0416701	-6.04986	-1.64021	0.00045	0.0223521	Yes
TCONS_00360169	XLOC_108731	RP11-425D10.10	6:109687713-109704869	Unstimulated IgAD	Stimulated IgAD	OK	33.6583	0.545968	-5.946	-0.722571	0.0002	0.0113512	Yes
TCONS_00351596	XLOC_105611	DUSP1	5:172185228-172206160	Unstimulated IgAD	Stimulated IgAD	OK	146.604	2.41743	-5.92231	-2.5406	5.0e-05	0.00345299	Yes
TCONS_00119383	XLOC_038114	LGALS3	14:55590827-55612143	Unstimulated IgAD	Stimulated IgAD	OK	5.71291	344.361	5.91355	4.88878	5.0e-05	0.00345299	Yes
TCONS_00179867	XLOC_052581	RP11-498C9.13	17:79890259-79905477	Unstimulated IgAD	Stimulated IgAD	OK	0.964468	57.2845	5.89227	2.4051	0.00065	0.0303178	Yes
TCONS_00079780	XLOC_025585	RP11-693N9.2	11:104772275-104789800	Unstimulated IgAD	Stimulated IgAD	OK	9.6052	0.164765	-5.86534	-1.47133	0.0001	0.0062938	Yes
TCONS_00186899	XLOC_053993	ZNF385C	17:40118758-40217383	Unstimulated IgAD	Stimulated IgAD	OK	0.0789029	4.2938	5.76603	0.467134	0.0011	0.0458711	Yes
TCONS_00247430	XLOC_070004	SRSF7	2:38970740-38978636	Unstimulated IgAD	Stimulated IgAD	OK	55.5124	1.02359	-5.7611	-0.870011	0.0004	0.0203524	Yes
TCONS_00341907	XLOC_101893	PRR7	5:176829140-176901402	Unstimulated IgAD	Stimulated IgAD	OK	38.1892	0.734641	-5.69998	-1.87265	5.0e-05	0.00345299	Yes
TCONS_00459851	XLOC_140885	CA5B	X:15693054-15805747	Unstimulated IgAD	Stimulated IgAD	OK	26.9368	0.534722	-5.65465	-1.21566	0.00045	0.0223521	Yes
TCONS_00275016	XLOC_079840	SIK1	21:44834363-45079374	Unstimulated IgAD	Stimulated IgAD	OK	55.9617	1.11776	-5.64575	-5.93444	5.0e-05	0.00345299	Yes
TCONS_00298208	XLOC_086836	HES1	3:193853786-193856521	Unstimulated IgAD	Stimulated IgAD	OK	62.9498	1.26617	-5.63566	-3.20564	5.0e-05	0.00345299	Yes
TCONS_00124391	XLOC_039413	CRIP1	14:105952653-105965912	Unstimulated IgAD	Stimulated IgAD	OK	30.1561	0.609961	-5.62759	-1.46196	5.0e-05	0.00345299	Yes
TCONS_00181443	XLOC_052806	CXCL16	17:4634710-4643217	Unstimulated IgAD	Stimulated IgAD	OK	8.50039	0.175875	-5.59491	-1.03472	5.0e-05	0.00345299	Yes
TCONS_00121615	XLOC_038677	BATF	14:75988767-76013358	Unstimulated IgAD	Stimulated IgAD	OK	5.91593	275.504	5.54132	6.78529	5.0e-05	0.00345299	Yes
TCONS_00386744	XLOC_118798	EIF2AK1	7:6048873-6098861	Unstimulated IgAD	Stimulated IgAD	OK	0.46067	21.1592	5.52141	0.75135	0.0001	0.0062938	Yes
TCONS_00472119	XLOC_146964	TSC22D3	X:106956450-107020572	Unstimulated IgAD	Stimulated IgAD	OK	2088.44	45.7951	-5.51109	-7.71758	5.0e-05	0.00345299	Yes
TCONS_00205076	XLOC_058794	JUNB	19:12873816-12985765	Unstimulated IgAD	Stimulated IgAD	OK	225.684	5.16398	-5.44968	-2.13415	0.001	0.042434	Yes
TCONS_00067250	XLOC_022389	ZBTB16	11:113930314-114227293	Unstimulated IgAD	Stimulated IgAD	OK	24.8851	0.622548	-5.32096	-3.29169	5.0e-05	0.00345299	Yes
TCONS_00205077	XLOC_058794	JUNB	19:12873816-12985765	Unstimulated IgAD	Stimulated IgAD	OK	1746.27	44.895	-5.28157	-5.54756	5.0e-05	0.00345299	Yes
TCONS_00087567	XLOC_027878	NR4A1	12:52416615-52453291	Unstimulated IgAD	Stimulated IgAD	OK	126.096	3.35008	-5.23418	-4.28684	5.0e-05	0.00345299	Yes
TCONS_00275012	XLOC_079837	-	21:44818152-44825232	Unstimulated IgAD	Stimulated IgAD	OK	0.601204	0.0161817	-5.21542	-1.5778	0.0007	0.0320851	Yes
TCONS_00428419	XLOC_134242	TRAF1	9:123662323-123691451	Unstimulated IgAD	Stimulated IgAD	OK	1.29795	47.2974	5.18745	3.67823	5.0e-05	0.00345299	Yes
TCONS_00275015	XLOC_079840	SIK1	21:44834363-45079374	Unstimulated IgAD	Stimulated IgAD	OK	574.914	16.008	-5.16648	-3.28771	5.0e-05	0.00345299	Yes
TCONS_00119374	XLOC_038114	LGALS3	14:55590827-55612143	Unstimulated IgAD	Stimulated IgAD	OK	5.71291	203.799	5.15678	3.60265	5.0e-05	0.00345299	Yes
TCONS_00100462	XLOC_031299	RP11-1100L3.8	12:52416615-52453291	Unstimulated IgAD	Stimulated IgAD	OK	184.356	5.1892	-5.15084	-3.2305	5.0e-05	0.00345299	Yes
TCONS_00099617	XLOC_031160	RND1	12:49250927-49259681	Unstimulated IgAD	Stimulated IgAD	OK	29.8546	0.843752	-5.14499	-3.34514	5.0e-05	0.00345299	Yes
TCONS_00087590	XLOC_027878	NR4A1	12:52416615-52453291	Unstimulated IgAD	Stimulated IgAD	OK	44.5458	1.26533	-5.1377	-1.36542	0.00075	0.0337643	Yes
TCONS_00300513	XLOC_087681	NGLY1	3:25760434-25836025	Unstimulated IgAD	Stimulated IgAD	OK	12.4243	0.356506	-5.12309	-0.798177	0.00015	0.0089188	Yes
TCONS_00300022	XLOC_087446	RFTN1	3:16306683-16555533	Unstimulated IgAD	Stimulated IgAD	OK	0.879073	30.5122	5.11726	1.79426	0.00045	0.0223521	Yes
TCONS_00203139	XLOC_058333	EBI3	19:4229464-4238035	Unstimulated IgAD	Stimulated IgAD	OK	5.64873	185.542	5.03768	5.07969	5.0e-05	0.00345299	Yes
TCONS_00315357	XLOC_092121	KLF3	4:38614316-38702663	Unstimulated IgAD	Stimulated IgAD	OK	32.1979	0.981961	-5.03516	-2.36786	0.00055	0.0263551	Yes
TCONS_00236821	XLOC_066823	-	2:137084334-137085350	Unstimulated IgAD	Stimulated IgAD	OK	1.23465	0.0380719	-5.01923	-0.955881	0.0004	0.0203524	Yes
TCONS_00307155	XLOC_089577	DIRC2	3:122513614-122599986	Unstimulated IgAD	Stimulated IgAD	OK	3.7143	0.117411	-4.98345	-2.83354	5.0e-05	0.00345299	Yes
TCONS_00429779	XLOC_134627	RALGDS	9:135967303-136039332	Unstimulated IgAD	Stimulated IgAD	OK	0.830144	0.0266998	-4.95846	-1.11252	0.0003	0.0159751	Yes
