# Supplementary material for: Serologic IL-18 increase with B-cell IL-18R loss characterizes selective IgA deficiency
Source: Front Immunol. 2026 Jan 5;16:1687720. doi: 10.3389/fimmu.2025.1687720 (PMC12812701; doi:10.3389/fimmu.2025.1687720)
Supplement: Supplementary file 2 [file DataSheet2.zip › Differential_Expression_Tables/IgAD_Unstimulated-vs-IgAD_Stimulated/top_significant_tss.tsv]

test_id	gene_id	gene	locus	sample_1	sample_2	status	value_1	value_2	log2_fold_change	test_stat	p_value	q_value	significant
TSS210178	XLOC_131606	RP11-125B21.2	9:2422701-2660053	Unstimulated IgAD	Stimulated IgAD	OK	2.00951e-274	0.422093	907.957	0	0.001	0.0196248	Yes
TSS161833	XLOC_098911	ITGA1	5:51971026-52390629	Unstimulated IgAD	Stimulated IgAD	OK	1.06114e-86	0.878024	285.413	2.68158e-83	5.0e-05	0.00157803	Yes
TSS114564	XLOC_068230	NRP2	2:206546713-206662857	Unstimulated IgAD	Stimulated IgAD	OK	3.16985e-83	0.930345	273.951	1.09035e-79	0.00185	0.0320502	Yes
TSS86070	XLOC_052242	COG1,RP11-143K11.5,SSTR2	17:71161115-71258491	Unstimulated IgAD	Stimulated IgAD	OK	9.1758e-46	0.288643	147.818	1.18414e-42	0.0003	0.00734895	Yes
TSS168209	XLOC_103166	PDE4D	5:58264864-59843484	Unstimulated IgAD	Stimulated IgAD	OK	0.514775	8.62192e-43	-138.777	-1.98056e-39	5.0e-05	0.00157803	Yes
TSS106708	XLOC_063038	SIGLEC10	19:51913272-51921149	Unstimulated IgAD	Stimulated IgAD	OK	0.735429	5.84635e-32	-103.311	-6.74425e-29	0.00205	0.0345743	Yes
TSS140752	XLOC_085102	GRAMD1C	3:113547028-113666417	Unstimulated IgAD	Stimulated IgAD	OK	0.326736	7.79573e-28	-88.4375	-4.66525e-24	0.00305	0.0473068	Yes
TSS168203	XLOC_103166	PDE4D	5:58264864-59843484	Unstimulated IgAD	Stimulated IgAD	OK	0.726936	9.48274e-25	-79.3428	-1.09288e-21	0.00095	0.0188333	Yes
TSS201393	XLOC_125691	CSGALNACT1	8:19261665-19615540	Unstimulated IgAD	Stimulated IgAD	OK	0.300261	6.56374e-25	-78.598	-7.10529e-22	5.0e-05	0.00157803	Yes
TSS49781	XLOC_031213	LIMA1	12:50569569-50677329	Unstimulated IgAD	Stimulated IgAD	OK	3.14471e-24	0.57308	77.2702	1.13993e-20	5.0e-05	0.00157803	Yes
TSS168202	XLOC_103166	PDE4D	5:58264864-59843484	Unstimulated IgAD	Stimulated IgAD	OK	0.661568	6.47898e-23	-73.1125	-3.24032e-20	5.0e-05	0.00157803	Yes
TSS91013	XLOC_054598	TBC1D3P1-DHX40P1	17:57970414-58096413	Unstimulated IgAD	Stimulated IgAD	OK	0.275363	8.5453e-23	-71.4486	-1.41604e-19	0.00015	0.00410248	Yes
TSS145570	XLOC_088191	ALS2CL	3:46710486-46735194	Unstimulated IgAD	Stimulated IgAD	OK	4.1457e-21	0.636217	67.0565	5.97056e-18	5.0e-05	0.00157803	Yes
TSS4545	XLOC_002815	CDC14A	1:100810032-100985837	Unstimulated IgAD	Stimulated IgAD	OK	0.277164	1.97567e-18	-56.9612	-2.14909e-15	5.0e-05	0.00157803	Yes
TSS86118	XLOC_052263	GPRC5C	17:72420989-72447792	Unstimulated IgAD	Stimulated IgAD	OK	3.68822e-17	0.369835	53.1548	2.8001e-14	0.0025	0.0403842	Yes
TSS15656	XLOC_009877	RP4-655J12.4	1:116966345-117021464	Unstimulated IgAD	Stimulated IgAD	OK	7.18467e-17	0.324817	52.0056	3.09515e-14	0.00015	0.00410248	Yes
TSS115528	XLOC_068790	ARMC9	2:232063259-232241354	Unstimulated IgAD	Stimulated IgAD	OK	6.04765e-16	0.550455	49.6932	1.88484e-13	0.00025	0.00628693	Yes
TSS136093	XLOC_082185	TST	22:37406899-37425863	Unstimulated IgAD	Stimulated IgAD	OK	7.42512e-14	2.12234	44.7002	8.79852e-11	0.00045	0.0102994	Yes
TSS23380	XLOC_015164	ADIRF	10:88695296-88784489	Unstimulated IgAD	Stimulated IgAD	OK	2.4465e-12	14.8746	42.4672	5.77083e-10	0.00075	0.0155773	Yes
TSS21909	XLOC_014123	ZEB1	10:31476811-31818742	Unstimulated IgAD	Stimulated IgAD	OK	0.770354	3.31041e-13	-41.0816	-2.81753e-10	0.0002	0.00522192	Yes
TSS116237	XLOC_069113	FAM150B	2:279330-301515	Unstimulated IgAD	Stimulated IgAD	OK	0.426687	4.62512e-12	-36.4249	-2.80273e-09	5.0e-05	0.00157803	Yes
TSS40960	XLOC_025973	FXYD2,FXYD6-FXYD2	11:117298488-117748201	Unstimulated IgAD	Stimulated IgAD	OK	1.1435e-09	5.75861	32.2296	5.75796e-07	5.0e-05	0.00157803	Yes
TSS81347	XLOC_049748	MBTPS1	16:84087350-84150546	Unstimulated IgAD	Stimulated IgAD	OK	0.428557	1.02306e-10	-31.9639	-3.88418e-08	0.00205	0.0345743	Yes
TSS76575	XLOC_047258	CDH1	16:68771127-68869509	Unstimulated IgAD	Stimulated IgAD	OK	4.69825e-10	0.452531	29.8432	6.39916e-07	5.0e-05	0.00157803	Yes
TSS230890	XLOC_143806	FHL1	X:135226196-135293579	Unstimulated IgAD	Stimulated IgAD	OK	0.446393	5.79985e-10	-29.5197	-3.73457e-07	0.0026	0.0416642	Yes
TSS135898	XLOC_082064	SYN3	22:32908538-33454364	Unstimulated IgAD	Stimulated IgAD	OK	0.332226	5.08337e-10	-29.2837	-2.53744e-07	0.0001	0.00291179	Yes
TSS121721	XLOC_072960	ZEB2	2:145141647-145282147	Unstimulated IgAD	Stimulated IgAD	OK	0.303329	1.63883e-09	-27.4636	-4.5415e-07	5.0e-05	0.00157803	Yes
TSS97100	XLOC_058158	DAZAP1	19:1407567-1435719	Unstimulated IgAD	Stimulated IgAD	OK	0.265607	3.65694e-09	-26.1141	-9.44718e-07	0.00095	0.0188333	Yes
TSS33726	XLOC_021667	MYO7A	11:76839309-76926284	Unstimulated IgAD	Stimulated IgAD	OK	7.29842e-09	0.424979	25.7952	7.42583e-06	5.0e-05	0.00157803	Yes
TSS9072	XLOC_005766	DTL	1:212208918-212280742	Unstimulated IgAD	Stimulated IgAD	OK	3.06392e-08	1.74412	25.7625	2.52159e-05	5.0e-05	0.00157803	Yes
TSS74338	XLOC_046209	NPIPA1	16:15005407-15045915	Unstimulated IgAD	Stimulated IgAD	OK	4.12409e-08	0.495782	23.5191	1.20071e-05	0.0003	0.00734895	Yes
TSS4611	XLOC_002869	RP11-157N3.1	1:101760766-101859968	Unstimulated IgAD	Stimulated IgAD	OK	9.59729e-08	0.452822	22.1698	1.13883e-05	0.0001	0.00291179	Yes
TSS184209	XLOC_114437	IPCEF1	6:154331630-154677926	Unstimulated IgAD	Stimulated IgAD	OK	1.45759e-07	0.297603	20.9614	5.21911e-05	5.0e-05	0.00157803	Yes
TSS107161	XLOC_063263	ZNF787	19:56598731-56632921	Unstimulated IgAD	Stimulated IgAD	OK	0.658798	3.91066e-07	-20.684	-5.52237e-05	0.00205	0.0345743	Yes
TSS71861	XLOC_044943	-	15:70264803-70317083	Unstimulated IgAD	Stimulated IgAD	OK	1.45536	1.2774e-06	-20.1197	-0.000186367	0.00175	0.030598	Yes
TSS232215	XLOC_144770	PIR	X:15402920-15574652	Unstimulated IgAD	Stimulated IgAD	OK	1.02231e-06	0.340231	18.3443	0.000334114	5.0e-05	0.00157803	Yes
TSS92870	XLOC_055481	SOGA2	18:8695853-8832776	Unstimulated IgAD	Stimulated IgAD	OK	0.263115	9.38263e-07	-18.0973	-0.000239556	0.00115	0.0219821	Yes
TSS96573	XLOC_057857	CD226	18:67068290-67629039	Unstimulated IgAD	Stimulated IgAD	OK	3.7976e-06	0.660251	17.4076	0.00213018	5.0e-05	0.00157803	Yes
TSS82045	XLOC_050164	SPNS3	17:4336982-4391566	Unstimulated IgAD	Stimulated IgAD	OK	2.38957e-06	0.283472	16.8561	0.000716711	0.00015	0.00410248	Yes
TSS193407	XLOC_120444	SEMA3D	7:84624868-84816171	Unstimulated IgAD	Stimulated IgAD	OK	0.288728	3.35441e-06	-16.3933	-0.00182106	5.0e-05	0.00157803	Yes
TSS184210	XLOC_114437	IPCEF1	6:154331630-154677926	Unstimulated IgAD	Stimulated IgAD	OK	7.97437e-06	0.674443	16.368	0.00112762	5.0e-05	0.00157803	Yes
TSS75129	XLOC_046590	QPRT	16:29674299-29710020	Unstimulated IgAD	Stimulated IgAD	OK	1.03738e-05	0.725656	16.0941	0.00331906	0.00275	0.0436245	Yes
TSS138276	XLOC_083569	AC018359.1,AC123023.1	3:34200825-34718615	Unstimulated IgAD	Stimulated IgAD	OK	2.65003	5.781e-05	-15.4843	-0.0032516	0.0019	0.0326516	Yes
TSS88016	XLOC_053024	GAS7	17:9813925-10101868	Unstimulated IgAD	Stimulated IgAD	OK	7.93803e-05	2.424	14.8982	0.0144571	0.0002	0.00522192	Yes
TSS16676	XLOC_010519	RAB13	1:153954126-153958834	Unstimulated IgAD	Stimulated IgAD	OK	1.19312e-05	0.333885	14.7723	0.00235506	0.00025	0.00628693	Yes
TSS613	XLOC_000311	PGD	1:10458600-10480614	Unstimulated IgAD	Stimulated IgAD	OK	1.15536e-05	0.322645	14.7693	0.00161415	0.0002	0.00522192	Yes
TSS3526	XLOC_002128	AK4	1:65613231-65697828	Unstimulated IgAD	Stimulated IgAD	OK	1.19354e-05	0.299653	14.6158	0.00342824	0.0026	0.0416642	Yes
TSS72274	XLOC_045146	NRG4	15:76228309-76352136	Unstimulated IgAD	Stimulated IgAD	OK	7.97337e-05	1.35911	14.0571	0.00606598	5.0e-05	0.00157803	Yes
TSS43845	XLOC_027766	SPATS2	12:49760366-49921217	Unstimulated IgAD	Stimulated IgAD	OK	4.04771e-05	0.679619	14.0353	0.00781774	0.00125	0.0235001	Yes
TSS103035	XLOC_061129	SLC25A23	19:6436089-6482568	Unstimulated IgAD	Stimulated IgAD	OK	0.000167239	1.61051	13.2333	0.0212414	0.00165	0.0292668	Yes
