# Supplementary material for: Serologic IL-18 increase with B-cell IL-18R loss characterizes selective IgA deficiency
Source: Front Immunol. 2026 Jan 5;16:1687720. doi: 10.3389/fimmu.2025.1687720 (PMC12812701; doi:10.3389/fimmu.2025.1687720)
Supplement: Supplementary file 2 [file DataSheet2.zip › Differential_Expression_Tables/IgAD_Unstimulated-vs-IgAD_Stimulated/top_significant_gene.tsv]

test_id	gene_id	gene	locus	sample_1	sample_2	status	value_1	value_2	log2_fold_change	test_stat	p_value	q_value	significant
XLOC_043274	XLOC_043274	ODF3L1	15:76016317-76055662	Unstimulated IgAD	Stimulated IgAD	OK	4.3101	0.00646623	-9.38058	-0.821067	0.00105	0.00942136	Yes
XLOC_022449	XLOC_022449	RP11-728F11.3	11:117298488-117748201	Unstimulated IgAD	Stimulated IgAD	OK	0.0825335	52.2197	9.3054	1.26435	0.0007	0.0066882	Yes
XLOC_047076	XLOC_047076	CCL22	16:57392683-57400105	Unstimulated IgAD	Stimulated IgAD	OK	0.471445	160.749	8.41351	5.71195	5.0e-05	0.000646071	Yes
XLOC_038667	XLOC_038667	FOS	14:75745476-75750911	Unstimulated IgAD	Stimulated IgAD	OK	1460.67	4.95446	-8.20369	-8.13262	5.0e-05	0.000646071	Yes
XLOC_067104	XLOC_067104	NR4A2	2:157180942-157203670	Unstimulated IgAD	Stimulated IgAD	OK	29.7071	0.168688	-7.46031	-2.38417	0.0008	0.00748552	Yes
XLOC_060035	XLOC_060035	FOSB	19:45882891-45982086	Unstimulated IgAD	Stimulated IgAD	OK	195.878	1.16644	-7.3917	-2.75808	5.0e-05	0.000646071	Yes
XLOC_073094	XLOC_073094	NR4A2	2:157180942-157203670	Unstimulated IgAD	Stimulated IgAD	OK	484.697	3.13934	-7.27048	-9.351	5.0e-05	0.000646071	Yes
XLOC_034056	XLOC_034056	RGCC	13:42031653-42045018	Unstimulated IgAD	Stimulated IgAD	OK	173.373	1.17479	-7.20533	-4.90192	5.0e-05	0.000646071	Yes
XLOC_091623	XLOC_091623	-	4:10872586-11291959	Unstimulated IgAD	Stimulated IgAD	OK	2.00707	0.0136118	-7.20409	-0.260646	0.00015	0.0017388	Yes
XLOC_133725	XLOC_133725	KLF4	9:110247132-110252763	Unstimulated IgAD	Stimulated IgAD	OK	36.2083	0.268921	-7.07299	-3.51436	5.0e-05	0.000646071	Yes
XLOC_045337	XLOC_045337	RPL9P8	15:83023846-83125316	Unstimulated IgAD	Stimulated IgAD	OK	0.0181872	2.27235	6.96512	0.643843	0.00095	0.00863352	Yes
XLOC_079745	XLOC_079745	ABCG1	21:43619798-43725036	Unstimulated IgAD	Stimulated IgAD	OK	2.58083	0.0211359	-6.93199	-0.776667	0.0057	0.0384272	Yes
XLOC_067318	XLOC_067318	CCDC173	2:170501934-170550943	Unstimulated IgAD	Stimulated IgAD	OK	3.16617	0.0273988	-6.85248	-3.25193	0.0035	0.0257088	Yes
XLOC_023835	XLOC_023835	-	11:35072557-35095584	Unstimulated IgAD	Stimulated IgAD	OK	0.110773	11.6393	6.71525	1.48878	5.0e-05	0.000646071	Yes
XLOC_052347	XLOC_052347	GALR2	17:74034765-74117657	Unstimulated IgAD	Stimulated IgAD	OK	7.16163	0.0683914	-6.71033	-0.362419	0.0022	0.017515	Yes
XLOC_105611	XLOC_105611	DUSP1	5:172185228-172206160	Unstimulated IgAD	Stimulated IgAD	OK	512.531	5.34049	-6.58452	-7.05022	5.0e-05	0.000646071	Yes
XLOC_006821	XLOC_006821	HES4	1:934341-935552	Unstimulated IgAD	Stimulated IgAD	OK	8.06687	0.0854249	-6.56121	-1.78352	5.0e-05	0.000646071	Yes
XLOC_044705	XLOC_044705	RP11-356M20.1	15:59396613-59815748	Unstimulated IgAD	Stimulated IgAD	OK	0.142343	12.3172	6.43516	1.04474	5.0e-05	0.000646071	Yes
XLOC_023155	XLOC_023155	HBB	11:5246693-5250625	Unstimulated IgAD	Stimulated IgAD	OK	37.4229	0.473746	-6.30366	-2.26237	0.0035	0.0257088	Yes
XLOC_063141	XLOC_063141	ZNF331	19:54024234-54083523	Unstimulated IgAD	Stimulated IgAD	OK	13.2733	0.179079	-6.21179	-3.18236	0.00015	0.0017388	Yes
XLOC_025973	XLOC_025973	DSCAML1,FXYD2,FXYD6,FXYD6-FXYD2	11:117298488-117748201	Unstimulated IgAD	Stimulated IgAD	OK	0.86868	61.6338	6.14875	3.81744	5.0e-05	0.000646071	Yes
XLOC_076208	XLOC_076208	MMP9	20:44637546-44688784	Unstimulated IgAD	Stimulated IgAD	OK	3.99792	0.0567731	-6.1379	-1.95218	5.0e-05	0.000646071	Yes
XLOC_079327	XLOC_079327	LINC00158	21:26746741-26804013	Unstimulated IgAD	Stimulated IgAD	OK	0.311992	21.5024	6.10685	3.00829	5.0e-05	0.000646071	Yes
XLOC_005128	XLOC_005128	RGS2	1:192778168-192781403	Unstimulated IgAD	Stimulated IgAD	OK	1971.48	29.1499	-6.07965	-9.71591	5.0e-05	0.000646071	Yes
XLOC_079744	XLOC_079744	ABCG1	21:43619798-43725036	Unstimulated IgAD	Stimulated IgAD	OK	2.76066	0.0416701	-6.04986	-1.64021	0.00045	0.00458476	Yes
XLOC_053687	XLOC_053687	CCL3L1	17:34430982-34808104	Unstimulated IgAD	Stimulated IgAD	OK	0.0691292	4.54589	6.03912	0.549403	0.0001	0.00120689	Yes
XLOC_108731	XLOC_108731	RP11-425D10.10	6:109687713-109704869	Unstimulated IgAD	Stimulated IgAD	OK	33.6583	0.545968	-5.946	-0.722571	0.0002	0.00223563	Yes
XLOC_091177	XLOC_091177	MFI2	3:196715491-196756687	Unstimulated IgAD	Stimulated IgAD	OK	0.12502	7.70273	5.94514	2.00747	5.0e-05	0.000646071	Yes
XLOC_052581	XLOC_052581	RP11-498C9.13	17:79890259-79905477	Unstimulated IgAD	Stimulated IgAD	OK	0.964468	57.2845	5.89227	2.4051	0.00065	0.00626007	Yes
XLOC_050000	XLOC_050000	DBNDD1	16:90071272-90114181	Unstimulated IgAD	Stimulated IgAD	OK	14.2847	0.242783	-5.87866	-1.58508	5.0e-05	0.000646071	Yes
XLOC_025909	XLOC_025909	RP11-64D24.2	11:113930314-114227293	Unstimulated IgAD	Stimulated IgAD	OK	0.592053	0.010095	-5.87402	-0.283887	5.0e-05	0.000646071	Yes
XLOC_091122	XLOC_091122	ZDHHC19	3:195924319-195938308	Unstimulated IgAD	Stimulated IgAD	OK	10.7783	0.19163	-5.81366	-1.77546	5.0e-05	0.000646071	Yes
XLOC_114924	XLOC_114924	DLL1	6:170590461-170716825	Unstimulated IgAD	Stimulated IgAD	OK	2.34873	0.0441567	-5.73311	-0.889302	5.0e-05	0.000646071	Yes
XLOC_023576	XLOC_023576	NAV2-AS3	11:19371916-20143144	Unstimulated IgAD	Stimulated IgAD	OK	0.00681441	0.360875	5.72676	0.274599	0.0039	0.0280831	Yes
XLOC_095520	XLOC_095520	RELL1	4:37455562-37687998	Unstimulated IgAD	Stimulated IgAD	OK	1.50223	0.0287463	-5.70758	-0.740329	5.0e-05	0.000646071	Yes
XLOC_073299	XLOC_073299	CCDC173	2:170501934-170550943	Unstimulated IgAD	Stimulated IgAD	OK	4.10399	0.080008	-5.68074	-1.09307	5.0e-05	0.000646071	Yes
XLOC_002021	XLOC_002021	NFIA	1:61330930-61928465	Unstimulated IgAD	Stimulated IgAD	OK	1.38963	0.027364	-5.66628	-0.680621	0.0063	0.0419082	Yes
XLOC_081149	XLOC_081149	NFAM1	22:42776415-42828401	Unstimulated IgAD	Stimulated IgAD	OK	2.98523	0.0587953	-5.666	-1.712	5.0e-05	0.000646071	Yes
XLOC_097963	XLOC_097963	C4orf47	4:186347361-186394402	Unstimulated IgAD	Stimulated IgAD	OK	2.06856	0.041143	-5.65183	-1.01306	0.00595	0.0398978	Yes
XLOC_082189	XLOC_082189	TMPRSS6	22:37460465-37505603	Unstimulated IgAD	Stimulated IgAD	OK	0.0716806	3.57196	5.63899	1.68996	5.0e-05	0.000646071	Yes
XLOC_060494	XLOC_060494	MYADM	19:54356752-54379691	Unstimulated IgAD	Stimulated IgAD	OK	103.417	2.07562	-5.63878	-6.17999	5.0e-05	0.000646071	Yes
XLOC_001901	XLOC_001901	RP11-67L3.4,RP11-67L3.5	1:55315300-55354523	Unstimulated IgAD	Stimulated IgAD	OK	0.0740722	3.68357	5.63603	0.734825	5.0e-05	0.000646071	Yes
XLOC_007830	XLOC_007830	MATN1	1:31184120-31204394	Unstimulated IgAD	Stimulated IgAD	OK	7.64971	0.153949	-5.63488	-2.00868	5.0e-05	0.000646071	Yes
XLOC_090282	XLOC_090282	MED12L	3:150803483-151176497	Unstimulated IgAD	Stimulated IgAD	OK	3.29143	0.0669304	-5.61991	-0.740476	0.00745	0.047857	Yes
XLOC_078897	XLOC_078897	ABCG1	21:43619798-43725036	Unstimulated IgAD	Stimulated IgAD	OK	26.1333	0.542646	-5.58973	-4.03354	5.0e-05	0.000646071	Yes
XLOC_123033	XLOC_123033	RP11-589C21.6	8:41996975-42001328	Unstimulated IgAD	Stimulated IgAD	OK	1.52645	0.0320813	-5.5723	-1.74537	0.00145	0.0124315	Yes
XLOC_010519	XLOC_010519	RAB13	1:153954126-153958834	Unstimulated IgAD	Stimulated IgAD	OK	0.765319	36.4108	5.57216	4.16821	5.0e-05	0.000646071	Yes
XLOC_005598	XLOC_005598	IL19	1:206940946-207016324	Unstimulated IgAD	Stimulated IgAD	OK	0.0112095	0.524723	5.54877	0.427525	0.00325	0.0242499	Yes
XLOC_069113	XLOC_069113	FAM150B	2:279330-301515	Unstimulated IgAD	Stimulated IgAD	OK	5.50848	0.118653	-5.53684	-1.45034	5.0e-05	0.000646071	Yes
XLOC_038114	XLOC_038114	LGALS3	14:55590827-55612143	Unstimulated IgAD	Stimulated IgAD	OK	13.1069	605.229	5.52908	7.35149	5.0e-05	0.000646071	Yes
