# Supplementary material for: Serologic IL-18 increase with B-cell IL-18R loss characterizes selective IgA deficiency
Source: Front Immunol. 2026 Jan 5;16:1687720. doi: 10.3389/fimmu.2025.1687720 (PMC12812701; doi:10.3389/fimmu.2025.1687720)
Supplement: Supplementary file 2 [file DataSheet2.zip › Differential_Expression_Tables/IgAD_Unstimulated-vs-IgAD_Stimulated/top_significant_cds.tsv]

test_id	gene_id	gene	locus	sample_1	sample_2	status	value_1	value_2	log2_fold_change	test_stat	p_value	q_value	significant
P77966	XLOC_131116	MVB12B	9:129089127-129269320	Unstimulated IgAD	Stimulated IgAD	OK	0.264471	6.9775e-81	-264.355	-9.06945e-77	0.00195	0.0297991	Yes
P69989	XLOC_113830	SAMD3	6:130334843-130764527	Unstimulated IgAD	Stimulated IgAD	OK	0.362149	1.19706e-53	-174.337	-6.95284e-50	0.0004	0.00817514	Yes
P53288	XLOC_079789	CBS	21:44473299-44497053	Unstimulated IgAD	Stimulated IgAD	OK	1.51967e-32	2.47778	107.007	5.16674e-29	0.00015	0.00345736	Yes
P54866	XLOC_082185	TST	22:37406899-37425863	Unstimulated IgAD	Stimulated IgAD	OK	7.42512e-14	2.12234	44.7002	8.79852e-11	0.00045	0.00897714	Yes
P7726	XLOC_015164	ADIRF	10:88695296-88784489	Unstimulated IgAD	Stimulated IgAD	OK	2.4465e-12	12.4473	42.2102	1.40474e-09	0.0004	0.00817514	Yes
P80702	XLOC_143806	FHL1	X:135226196-135293579	Unstimulated IgAD	Stimulated IgAD	OK	0.446393	5.79985e-10	-29.5197	-3.73457e-07	0.0026	0.0377611	Yes
P35142	XLOC_053024	GAS7	17:9813925-10101868	Unstimulated IgAD	Stimulated IgAD	OK	1.953e-09	0.586914	28.1629	1.5617e-06	5.0e-05	0.00130882	Yes
P70253	XLOC_114437	IPCEF1	6:154331630-154677926	Unstimulated IgAD	Stimulated IgAD	OK	1.75388e-07	0.554266	21.5916	0.000146846	5.0e-05	0.00130882	Yes
P45255	XLOC_063263	ZNF787	19:56598731-56632921	Unstimulated IgAD	Stimulated IgAD	OK	0.658798	3.91066e-07	-20.684	-5.52237e-05	0.00205	0.0310008	Yes
P60413	XLOC_091929	PACRGL	4:20697904-21950422	Unstimulated IgAD	Stimulated IgAD	OK	9.20973e-06	1.1482	16.9278	0.00235426	5.0e-05	0.00130882	Yes
P43559	XLOC_061851	ZNF682	19:20107866-20150333	Unstimulated IgAD	Stimulated IgAD	OK	5.16395e-06	0.289165	15.7731	0.000982681	0.0037	0.0494345	Yes
P23037	XLOC_039636	NDRG2	14:21484921-21572916	Unstimulated IgAD	Stimulated IgAD	OK	0.612661	0.000196939	-11.6031	-0.0516115	5.0e-05	0.00130882	Yes
P63675	XLOC_099344	SMN2	5:69345349-69374349	Unstimulated IgAD	Stimulated IgAD	OK	0.423459	0.000181265	-11.1899	-0.0376647	0.00345	0.0469591	Yes
P38921	XLOC_057857	CD226	18:67068290-67629039	Unstimulated IgAD	Stimulated IgAD	OK	0.00200513	1.82195	9.82757	0.456697	5.0e-05	0.00130882	Yes
P31007	XLOC_049208	MT1G	16:56700642-56701977	Unstimulated IgAD	Stimulated IgAD	OK	0.00438996	2.94483	9.38976	0.431183	0.00365	0.0491007	Yes
P29599	XLOC_047587	OSGIN1	16:83932730-83999937	Unstimulated IgAD	Stimulated IgAD	OK	0.00106017	0.609905	9.16815	0.198697	0.0032	0.0444075	Yes
P49740	XLOC_073094	NR4A2	2:157180942-157203670	Unstimulated IgAD	Stimulated IgAD	OK	33.6184	0.0598049	-9.13477	-1.55755	0.00025	0.00538306	Yes
P80135	XLOC_141672	MAGIX	X:49019060-49025193	Unstimulated IgAD	Stimulated IgAD	OK	0.000761623	0.322619	8.72654	0.166847	0.0033	0.0454175	Yes
P14808	XLOC_025973	FXYD2	11:117298488-117748201	Unstimulated IgAD	Stimulated IgAD	OK	0.124582	50.7772	8.67094	1.84535	0.00015	0.00345736	Yes
P22385	XLOC_038667	FOS	14:75745476-75750911	Unstimulated IgAD	Stimulated IgAD	OK	1308.5	3.8245	-8.41843	-10.0125	5.0e-05	0.00130882	Yes
P41264	XLOC_060035	FOSB	19:45882891-45982086	Unstimulated IgAD	Stimulated IgAD	OK	92.5853	0.284908	-8.34414	-1.74578	5.0e-05	0.00130882	Yes
P49741	XLOC_073094	NR4A2	2:157180942-157203670	Unstimulated IgAD	Stimulated IgAD	OK	256.583	0.804083	-8.31786	-4.39252	5.0e-05	0.00130882	Yes
P41784	XLOC_060434	ZNF331	19:54024234-54083523	Unstimulated IgAD	Stimulated IgAD	OK	6.69882	0.021408	-8.28961	-0.364659	0.0031	0.0433079	Yes
P35062	XLOC_052957	PER1	17:8043789-8066864	Unstimulated IgAD	Stimulated IgAD	OK	18.7356	0.0754902	-7.95528	-0.878873	0.00095	0.0167936	Yes
P22379	XLOC_038667	FOS	14:75745476-75750911	Unstimulated IgAD	Stimulated IgAD	OK	40.4885	0.164265	-7.94534	-1.39131	0.00025	0.00538306	Yes
P38923	XLOC_057857	CD226	18:67068290-67629039	Unstimulated IgAD	Stimulated IgAD	OK	0.00216862	0.476171	7.77856	0.314782	5.0e-05	0.00130882	Yes
P41783	XLOC_060434	ZNF331	19:54024234-54083523	Unstimulated IgAD	Stimulated IgAD	OK	30.3918	0.151852	-7.64487	-0.787041	0.00085	0.0153262	Yes
P37777	XLOC_055728	CABLES1	18:20714527-21017925	Unstimulated IgAD	Stimulated IgAD	OK	0.0068908	1.32792	7.59029	0.572002	0.00125	0.0209853	Yes
P66426	XLOC_105611	DUSP1	5:172185228-172206160	Unstimulated IgAD	Stimulated IgAD	OK	365.569	2.36227	-7.27383	-5.78247	5.0e-05	0.00130882	Yes
P2614	XLOC_004364	UAP1	1:162531322-162570327	Unstimulated IgAD	Stimulated IgAD	OK	1.12132	0.0072742	-7.2682	-0.40791	0.0017	0.0267377	Yes
P12466	XLOC_023016	DUSP8	11:1575273-1621183	Unstimulated IgAD	Stimulated IgAD	OK	1.45285	0.0100506	-7.17547	-1.21655	0.00335	0.0458975	Yes
P38716	XLOC_057446	SMAD7	18:46446220-46478412	Unstimulated IgAD	Stimulated IgAD	OK	6.57167	0.0512976	-7.00122	-1.60581	0.0006	0.0115086	Yes
P41786	XLOC_060434	ZNF331	19:54024234-54083523	Unstimulated IgAD	Stimulated IgAD	OK	27.8382	0.226746	-6.93985	-0.935644	0.0026	0.0377611	Yes
P34173	XLOC_052347	GALR2	17:74034765-74117657	Unstimulated IgAD	Stimulated IgAD	OK	7.16163	0.0683914	-6.71033	-0.362419	0.0022	0.0328965	Yes
P53485	XLOC_080191	MED15	22:20850199-20946505	Unstimulated IgAD	Stimulated IgAD	OK	0.0117187	1.07748	6.5227	0.361069	0.00165	0.0261237	Yes
P41788	XLOC_060434	ZNF331	19:54024234-54083523	Unstimulated IgAD	Stimulated IgAD	OK	18.3795	0.205449	-6.48317	-1.98333	0.0028	0.039953	Yes
P1650	XLOC_002621	CDC7	1:91966400-91991321	Unstimulated IgAD	Stimulated IgAD	OK	0.0217897	1.93138	6.46984	1.15346	0.00265	0.0383039	Yes
P37451	XLOC_055256	PYCR1	17:79890259-79905477	Unstimulated IgAD	Stimulated IgAD	OK	0.119973	10.5763	6.46199	1.54749	0.0024	0.0353799	Yes
P70381	XLOC_114924	DLL1	6:170590461-170716825	Unstimulated IgAD	Stimulated IgAD	OK	2.14485	0.0268414	-6.32027	-0.74535	0.0024	0.0353799	Yes
P41793	XLOC_060494	MYADM	19:54356752-54379691	Unstimulated IgAD	Stimulated IgAD	OK	92.5856	1.28539	-6.17051	-4.799	5.0e-05	0.00130882	Yes
P49743	XLOC_073094	NR4A2	2:157180942-157203670	Unstimulated IgAD	Stimulated IgAD	OK	11.7602	0.165412	-6.1517	-1.31285	0.0001	0.00242375	Yes
P2929	XLOC_005128	RGS2	1:192778168-192781403	Unstimulated IgAD	Stimulated IgAD	OK	1914.7	27.6258	-6.11496	-9.563	5.0e-05	0.00130882	Yes
P81074	XLOC_144770	PIR	X:15402920-15574652	Unstimulated IgAD	Stimulated IgAD	OK	0.0691752	4.68056	6.08028	1.56123	0.00065	0.0122564	Yes
P45143	XLOC_063203	NLRP7	19:55434766-55512510	Unstimulated IgAD	Stimulated IgAD	OK	0.0208159	1.38601	6.0571	0.879984	0.00335	0.0458975	Yes
P33035	XLOC_051286	RARA	17:38465443-38514772	Unstimulated IgAD	Stimulated IgAD	OK	3.56085	0.0622767	-5.83739	-0.765689	0.0014	0.0229607	Yes
P51516	XLOC_076208	MMP9	20:44637546-44688784	Unstimulated IgAD	Stimulated IgAD	OK	3.23826	0.0567698	-5.83395	-1.83472	0.00255	0.0371157	Yes
P45195	XLOC_063215	SYT5	19:55663136-55691809	Unstimulated IgAD	Stimulated IgAD	OK	0.469441	0.00876391	-5.74322	-0.70212	5.0e-05	0.00130882	Yes
P13324	XLOC_024160	SLC43A3	11:57154264-57195053	Unstimulated IgAD	Stimulated IgAD	OK	1.65103	88.417	5.74289	4.93718	5.0e-05	0.00130882	Yes
P13082	XLOC_023803	ABTB2	11:34170590-34379555	Unstimulated IgAD	Stimulated IgAD	OK	0.111156	5.63434	5.66359	2.30468	0.0033	0.0454175	Yes
P53294	XLOC_079840	SIK1	21:44834363-45079374	Unstimulated IgAD	Stimulated IgAD	OK	55.9617	1.11776	-5.64575	-5.93444	5.0e-05	0.00130882	Yes
