# Supplementary material for: Serologic IL-18 increase with B-cell IL-18R loss characterizes selective IgA deficiency
Source: Front Immunol. 2026 Jan 5;16:1687720. doi: 10.3389/fimmu.2025.1687720 (PMC12812701; doi:10.3389/fimmu.2025.1687720)
Supplement: Supplementary file 2 [file DataSheet2.zip › Differential_Expression_Tables/IgAD_Unstimulated-vs-IgAD_Stimulated/top_novel_significant_isoform.tsv]

test_id	gene_id	gene	locus	sample_1	sample_2	status	value_1	value_2	log2_fold_change	test_stat	p_value	q_value	significant
TCONS_00255053	XLOC_073094	NR4A2	2:157180942-157203670	Unstimulated IgAD	Stimulated IgAD	OK	43.8314	0.190662	-7.8448	-2.51864	0.00105	0.044176	Yes
TCONS_00255066	XLOC_073094	NR4A2	2:157180942-157203670	Unstimulated IgAD	Stimulated IgAD	OK	42.8774	0.206994	-7.69448	-2.91886	0.0008	0.0355003	Yes
TCONS_00119383	XLOC_038114	LGALS3	14:55590827-55612143	Unstimulated IgAD	Stimulated IgAD	OK	5.71291	344.361	5.91355	4.88878	5.0e-05	0.00345299	Yes
TCONS_00079780	XLOC_025585	RP11-693N9.2	11:104772275-104789800	Unstimulated IgAD	Stimulated IgAD	OK	9.6052	0.164765	-5.86534	-1.47133	0.0001	0.0062938	Yes
TCONS_00067250	XLOC_022389	ZBTB16	11:113930314-114227293	Unstimulated IgAD	Stimulated IgAD	OK	24.8851	0.622548	-5.32096	-3.29169	5.0e-05	0.00345299	Yes
TCONS_00119374	XLOC_038114	LGALS3	14:55590827-55612143	Unstimulated IgAD	Stimulated IgAD	OK	5.71291	203.799	5.15678	3.60265	5.0e-05	0.00345299	Yes
TCONS_00300513	XLOC_087681	NGLY1	3:25760434-25836025	Unstimulated IgAD	Stimulated IgAD	OK	12.4243	0.356506	-5.12309	-0.798177	0.00015	0.0089188	Yes
TCONS_00429779	XLOC_134627	RALGDS	9:135967303-136039332	Unstimulated IgAD	Stimulated IgAD	OK	0.830144	0.0266998	-4.95846	-1.11252	0.0003	0.0159751	Yes
TCONS_00271014	XLOC_078546	MIR155HG	21:26934181-26949308	Unstimulated IgAD	Stimulated IgAD	OK	7.65334	219.268	4.84046	4.23122	5.0e-05	0.00345299	Yes
TCONS_00157796	XLOC_047676	IRF8	16:85932408-85956215	Unstimulated IgAD	Stimulated IgAD	OK	47.5677	1.79573	-4.72734	-1.75278	0.00115	0.0473921	Yes
TCONS_00309664	XLOC_090276	P2RY14	3:150803483-151176497	Unstimulated IgAD	Stimulated IgAD	OK	9.21967	0.366728	-4.65193	-1.6797	0.0006	0.028425	Yes
TCONS_00075049	XLOC_024402	FTH1	11:61717292-61735132	Unstimulated IgAD	Stimulated IgAD	OK	6.03252	0.243016	-4.63364	-0.145174	5.0e-05	0.00345299	Yes
TCONS_00212421	XLOC_060272	NR1H2	19:50815193-50886239	Unstimulated IgAD	Stimulated IgAD	OK	52.8538	2.42758	-4.44442	-0.971477	5.0e-05	0.00345299	Yes
TCONS_00429106	XLOC_134438	DPM2	9:130696781-130742819	Unstimulated IgAD	Stimulated IgAD	OK	0.769433	16.3795	4.41196	0.762298	0.00115	0.0473921	Yes
TCONS_00030849	XLOC_009853	CSDE1	1:115247087-115301297	Unstimulated IgAD	Stimulated IgAD	OK	6.34778	0.309939	-4.35619	-0.879269	0.0007	0.0320851	Yes
TCONS_00219601	XLOC_061759	JUND	19:18390562-18392432	Unstimulated IgAD	Stimulated IgAD	OK	112.449	5.78035	-4.28196	-2.57264	5.0e-05	0.00345299	Yes
TCONS_00260348	XLOC_074839	NCL	2:232315399-232348352	Unstimulated IgAD	Stimulated IgAD	OK	1.72465	0.10657	-4.01644	-0.2195	0.0005	0.0243131	Yes
TCONS_00429118	XLOC_134439	FAM102A	9:130696781-130742819	Unstimulated IgAD	Stimulated IgAD	OK	3.99102	0.277229	-3.84761	-0.864453	0.0005	0.0243131	Yes
TCONS_00262365	XLOC_075527	MACROD2	20:13829892-16033842	Unstimulated IgAD	Stimulated IgAD	OK	1.39662	20.0735	3.84528	2.33787	0.00015	0.0089188	Yes
TCONS_00282686	XLOC_082010	PIK3IP1	22:31677578-31742218	Unstimulated IgAD	Stimulated IgAD	OK	123.913	9.2265	-3.74741	-3.26205	5.0e-05	0.00345299	Yes
TCONS_00254339	XLOC_072749	CXCR4	2:136871915-136875735	Unstimulated IgAD	Stimulated IgAD	OK	646.501	48.1571	-3.74683	-3.16086	5.0e-05	0.00345299	Yes
TCONS_00096230	XLOC_030023	SLC2A3	12:8071820-8088871	Unstimulated IgAD	Stimulated IgAD	OK	29.9116	2.25813	-3.7275	-1.63766	0.00015	0.0089188	Yes
TCONS_00298207	XLOC_086836	HES1	3:193853786-193856521	Unstimulated IgAD	Stimulated IgAD	OK	142.725	10.9117	-3.70929	-4.05932	5.0e-05	0.00345299	Yes
TCONS_00335338	XLOC_099528	JMY	5:78531865-78624089	Unstimulated IgAD	Stimulated IgAD	OK	6.7578	0.525515	-3.68475	-1.66348	0.0003	0.0159751	Yes
TCONS_00221288	XLOC_062289	NFKBID	19:36377272-36393205	Unstimulated IgAD	Stimulated IgAD	OK	2.14547	0.187049	-3.51981	-0.502364	0.0008	0.0355003	Yes
TCONS_00205345	XLOC_058854	IL27RA	19:14142523-14164036	Unstimulated IgAD	Stimulated IgAD	OK	6.04743	0.598765	-3.33626	-1.14124	0.0012	0.0490065	Yes
TCONS_00063193	XLOC_021230	BANF1	11:65764015-65771620	Unstimulated IgAD	Stimulated IgAD	OK	24.9224	246.077	3.30359	2.04239	0.0001	0.0062938	Yes
TCONS_00370922	XLOC_113283	SESN1	6:109307639-109416022	Unstimulated IgAD	Stimulated IgAD	OK	10.4712	1.09973	-3.25121	-1.73503	5.0e-05	0.00345299	Yes
TCONS_00103917	XLOC_032120	C12orf79	12:92378755-92583436	Unstimulated IgAD	Stimulated IgAD	OK	185.529	21.0498	-3.13977	-1.66687	0.00015	0.0089188	Yes
TCONS_00265183	XLOC_076532	RBM38	20:55959215-55984391	Unstimulated IgAD	Stimulated IgAD	OK	176.129	20.1371	-3.1287	-4.63704	5.0e-05	0.00345299	Yes
TCONS_00162894	XLOC_048779	C16orf54	16:29753783-29761880	Unstimulated IgAD	Stimulated IgAD	OK	12.3038	1.42239	-3.11272	-1.36609	0.0003	0.0159751	Yes
TCONS_00284205	XLOC_082392	DESI1	22:41994031-42017100	Unstimulated IgAD	Stimulated IgAD	OK	3.77907	32.6274	3.10998	2.89533	5.0e-05	0.00345299	Yes
TCONS_00044763	XLOC_015036	ZMIZ1	10:80828791-81076285	Unstimulated IgAD	Stimulated IgAD	OK	0.566735	4.78544	3.07791	1.74229	0.00115	0.0473921	Yes
TCONS_00116250	XLOC_037012	RASA3	13:114747193-114899925	Unstimulated IgAD	Stimulated IgAD	OK	12.3188	1.47914	-3.05803	-1.48645	5.0e-05	0.00345299	Yes
TCONS_00362198	XLOC_109803	UTRN	6:144606140-145174176	Unstimulated IgAD	Stimulated IgAD	OK	28.7612	3.48835	-3.04351	-2.43504	5.0e-05	0.00345299	Yes
TCONS_00026453	XLOC_008376	PRDX1	1:45959537-45988719	Unstimulated IgAD	Stimulated IgAD	OK	22.8354	171.274	2.90696	1.60072	5.0e-05	0.00345299	Yes
TCONS_00233955	XLOC_065846	CNNM4	2:97426638-97479394	Unstimulated IgAD	Stimulated IgAD	OK	2.90262	0.390139	-2.8953	-1.3901	0.0011	0.0458711	Yes
TCONS_00048349	XLOC_016494	PWWP2B	10:134210671-134231757	Unstimulated IgAD	Stimulated IgAD	OK	17.2145	2.31994	-2.89146	-1.65821	0.00055	0.0263551	Yes
TCONS_00096722	XLOC_030145	YBX3	12:10849715-10875911	Unstimulated IgAD	Stimulated IgAD	OK	31.7374	4.42318	-2.84303	-1.75179	5.0e-05	0.00345299	Yes
TCONS_00223668	XLOC_062742	ERCC1	19:45882891-45982086	Unstimulated IgAD	Stimulated IgAD	OK	2.85338	20.4469	2.84114	0.496405	0.00095	0.0407742	Yes
TCONS_00024828	XLOC_007912	YARS	1:33240839-33324480	Unstimulated IgAD	Stimulated IgAD	OK	7.62013	54.5668	2.84014	2.50827	5.0e-05	0.00345299	Yes
TCONS_00202309	XLOC_058149	MIDN	19:1248551-1259144	Unstimulated IgAD	Stimulated IgAD	OK	4.55215	0.648267	-2.81189	-1.40346	0.0004	0.0203524	Yes
TCONS_00032794	XLOC_010483	S100A4	1:153516088-153524874	Unstimulated IgAD	Stimulated IgAD	OK	50.0449	342.468	2.77468	2.27757	5.0e-05	0.00345299	Yes
TCONS_00088546	XLOC_028032	PA2G4	12:56473640-56510211	Unstimulated IgAD	Stimulated IgAD	OK	10.1833	65.7208	2.69015	2.57641	5.0e-05	0.00345299	Yes
TCONS_00365103	XLOC_111124	FAM65B	6:24797548-25057301	Unstimulated IgAD	Stimulated IgAD	OK	105.509	16.57	-2.67072	-2.36424	5.0e-05	0.00345299	Yes
TCONS_00362201	XLOC_109803	UTRN	6:144606140-145174176	Unstimulated IgAD	Stimulated IgAD	OK	6.42882	1.02532	-2.64847	-1.55718	0.00095	0.0407742	Yes
TCONS_00240376	XLOC_068115	NDUFB3	2:201773251-201950474	Unstimulated IgAD	Stimulated IgAD	OK	81.2493	505.368	2.63691	2.63888	5.0e-05	0.00345299	Yes
TCONS_00269617	XLOC_077951	B4GALT5	20:48249481-48330415	Unstimulated IgAD	Stimulated IgAD	OK	1.18298	7.31864	2.62915	2.89666	5.0e-05	0.00345299	Yes
TCONS_00251499	XLOC_071637	EIF2AK3	2:88838237-88931339	Unstimulated IgAD	Stimulated IgAD	OK	15.8537	2.57618	-2.62151	-2.11194	5.0e-05	0.00345299	Yes
TCONS_00418744	XLOC_130346	NR4A3	9:102584136-102668883	Unstimulated IgAD	Stimulated IgAD	OK	15.1465	2.50799	-2.59438	-2.74644	5.0e-05	0.00345299	Yes
