# Supplementary material for: Serologic IL-18 increase with B-cell IL-18R loss characterizes selective IgA deficiency
Source: Front Immunol. 2026 Jan 5;16:1687720. doi: 10.3389/fimmu.2025.1687720 (PMC12812701; doi:10.3389/fimmu.2025.1687720)
Supplement: Supplementary file 2 [file DataSheet2.zip › Differential_Expression_Tables/IgAD_Unstimulated-vs-IgAD_Stimulated/md5checklist.chk]

fd67a1cbd40292c894cd0d39ca4f2670  top_novel_significant_isoform.tsv
2da718b624a8e63ae514eca2c8a4a9c5  top_significant_cds.tsv
b6ac2666edd7b1dcdb9294ddd4cfb7ec  top_significant_gene.tsv
07e8054e805d1919dfd334698c5eb8fb  top_significant_isoform.tsv
59fc47b7fdf2799d8045b82a13b0d269  top_significant_tss.tsv
