# Supplementary material for: Serologic IL-18 increase with B-cell IL-18R loss characterizes selective IgA deficiency
Source: Front Immunol. 2026 Jan 5;16:1687720. doi: 10.3389/fimmu.2025.1687720 (PMC12812701; doi:10.3389/fimmu.2025.1687720)
Supplement: Supplementary file 3 [file DataSheet3.zip]

Archive with 9 entries (6 files):
- Paired_Differential_Expression/
- Paired_Differential_Expression/Paired_HC_Unstimulated-vs-HC_Stimulated/
- Paired_Differential_Expression/Paired_IgAD_Unstimulated-vs-IgAD_Stimulated/
- Paired_Differential_Expression/Paired_HC_Unstimulated-vs-HC_Stimulated/volcano.png
- Paired_Differential_Expression/Paired_HC_Unstimulated-vs-HC_Stimulated/md5checklist.chk
- Paired_Differential_Expression/Paired_HC_Unstimulated-vs-HC_Stimulated/de_result.tsv
- Paired_Differential_Expression/Paired_IgAD_Unstimulated-vs-IgAD_Stimulated/volcano.png
- Paired_Differential_Expression/Paired_IgAD_Unstimulated-vs-IgAD_Stimulated/md5checklist.chk
- Paired_Differential_Expression/Paired_IgAD_Unstimulated-vs-IgAD_Stimulated/de_result.tsv
