# Supplementary material for: Serologic IL-18 increase with B-cell IL-18R loss characterizes selective IgA deficiency
Source: Front Immunol. 2026 Jan 5;16:1687720. doi: 10.3389/fimmu.2025.1687720 (PMC12812701; doi:10.3389/fimmu.2025.1687720)
Supplement: Supplementary file 3 [file DataSheet3.zip › Paired_Differential_Expression/Paired_HC_Unstimulated-vs-HC_Stimulated/md5checklist.chk]

c147c187e576bd2bdbde136844658655  de_result.tsv
7a9dfce000463dd38715716fedb87142  volcano.png
