# Supplementary material for: Serologic IL-18 increase with B-cell IL-18R loss characterizes selective IgA deficiency
Source: Front Immunol. 2026 Jan 5;16:1687720. doi: 10.3389/fimmu.2025.1687720 (PMC12812701; doi:10.3389/fimmu.2025.1687720)
Supplement: Supplementary file 3 [file DataSheet3.zip › Paired_Differential_Expression/Paired_HC_Unstimulated-vs-HC_Stimulated/de_result.tsv]

names	logFC	logCPM	PValue	FDR
FOSB	7.60471643004761	8.39951871498999	1.48068873386903e-288	2.58913232004339e-284
SIK1	5.59803474579622	7.7044419807714	2.31341819732268e-174	2.02262152991922e-170
MIR155HG	-5.99568658509893	8.92745526051431	6.58902431412823e-144	3.84052263856154e-140
BATF	-5.14897260537071	7.01017973980329	3.37822903696783e-131	1.47679282351049e-127
JUNB	4.89699298803066	10.5759889295131	6.26539339023045e-129	2.19113337643139e-125
HOOK2	4.11182588463674	8.59663130745836	9.36199876322377e-127	2.72839850622885e-123
NR4A2	7.11818832558272	9.35108953018883	2.71577283546944e-120	6.78400054300265e-117
JUN	4.13718931865795	7.86087825080134	1.53300488503535e-118	3.35076542746603e-115
PER1	4.77653053685014	7.55323954083384	4.89404367835761e-113	9.5085830844179e-110
DUSP1	6.75190894091362	9.08312180276939	2.29752707163421e-107	4.01745583745958e-104
NFKBID	3.36074973521905	9.35313278568083	2.21060199767339e-106	3.51405332102881e-103
TRAF1	-4.81884727336541	7.48876987264902	1.1896073302225e-103	1.73345614802255e-100
ZNF331	4.78327471177019	8.87822128025777	4.90513886767387e-102	6.59778909539579e-99
LGALS3	-5.38037183569668	8.28854965492402	1.91258954677713e-101	2.38882434392464e-98
TSC22D3	4.99721187518564	11.0857088470636	2.11191949308689e-101	2.46193495040782e-98
RGS2	5.38220066467584	10.1849291871406	3.96763662203424e-99	4.33613087330567e-96
VPREB3	3.76289370052063	6.55854167743386	5.03191397526265e-97	5.17576751596721e-94
CRIP2	4.98219861816787	5.72664768593439	9.02788747946359e-95	8.77009113699446e-92
S100A11	-3.24638089560234	6.88729974031066	2.47279977687474e-91	2.27575667886483e-88
SLC43A3	-4.74843307239866	6.53568116381676	3.90122738646354e-90	3.41084310398507e-87
GRHPR	-3.26168339359027	8.18565407602328	9.91744629598665e-90	8.25792694912488e-87
CXCR4	4.1878387495291	10.5047678344351	1.22910492012082e-89	9.76914937874209e-87
NCF2	-4.18739056942656	6.43857632353853	7.74383667125077e-88	5.88733600145613e-85
PKM	-3.26811523386022	10.0543920947628	3.07608291334627e-87	2.24118274261553e-84
TCP11L2	3.94175152646491	5.93160747962126	5.20277827639315e-86	3.63903123764042e-83
ARL4A	3.28636961431725	7.62156777101434	1.90297061941204e-85	1.27982093273227e-82
ZFP36L2	3.30978663057748	7.62977368572958	3.92702271613726e-85	2.54325626719911e-82
KLF3	3.36093935809521	6.50211487554304	9.05924077087668e-83	5.65749586141248e-80
TUBB	-3.26953607687441	8.5206585235148	2.47127442120717e-78	1.49009325962857e-75
TMEM2	4.03369200942694	5.50684649552127	1.02162551486468e-77	5.95471458430795e-75
TLE1	3.19677130798162	6.1497415066355	2.85466048636229e-77	1.61021268595262e-74
TALDO1	-3.30482632578576	8.47852857973171	5.17742267768586e-74	2.82913790443797e-71
RBM38	3.24054740327159	7.96932035968741	8.58160873923915e-74	4.54721243679806e-71
CD69	4.62989837785743	10.2430114291782	9.53642090935576e-74	4.90452517708808e-71
FOS	7.57668791003904	10.2396654942527	1.7701965743463e-73	8.84390208543412e-71
UTRN	3.12763467384499	6.8876829153722	7.87742577668755e-72	3.82624075364329e-69
RP5-887A10.1	3.48253396297395	6.67750202577626	1.26214802820397e-71	5.96484335707422e-69
MYADM	5.75151517715918	7.37280492633289	5.59986298280652e-71	2.57682116098302e-68
MIR24-2	4.15999348000186	6.30515735582339	2.90799655765448e-67	1.30382635402939e-64
TLCD1	-4.25180809765678	4.20715292068436	2.94785466853909e-66	1.28865466835186e-63
PRDX1	-2.84718856226414	8.91385352759063	1.25732030756119e-65	5.36231778000365e-63
AARS	-3.00086913943165	7.12750814986103	5.83431751086766e-65	2.42902085702457e-62
EBI3	-4.52053350948874	6.9633905066135	1.03939277675781e-64	4.22670281264815e-62
NEIL1	3.70425975652771	6.87566273457285	7.57916278312662e-64	3.01202819149436e-61
IMPDH2	-2.53453027050233	7.8533874772908	1.35867425205025e-63	5.27950621585572e-61
DCTPP1	-2.43725534333948	7.20579559630226	8.0017710561352e-63	3.04171671059957e-60
CSRNP1	3.38091094597627	7.51543242012007	1.02477500458672e-62	3.81259909153265e-60
RASGEF1B	4.36173186458766	7.57857940830217	1.0919509478032e-62	3.97788630693474e-60
CDKN2D	2.98824469496039	6.49897235029836	1.8053118014954e-61	6.44238411447931e-59
RP11-78A19.3	3.49575047772602	7.96084327238154	1.21597584672155e-60	4.2525107311546e-58
PRR7	4.45489719413331	5.34225141003117	4.68440715456392e-60	1.60610869617068e-57
CREBRF	2.72317373521494	7.25751485279775	1.79050639743607e-59	6.02092208953213e-57
RP11-363E6.3	-4.40846221908064	5.49644922176943	2.18120633055127e-59	7.19633469736217e-57
NLRP1	2.40524102931665	7.32543549996715	3.08184070769272e-59	9.97945678050276e-57
JMY	3.16581185005447	5.72479468486891	3.92754149696294e-59	1.24867255665262e-56
YPEL5	4.18426794078067	10.0098887776733	5.23352441674333e-59	1.63416799912811e-56
FABP5	-4.39394766751726	7.89209594200681	5.92539520538715e-59	1.81774492212982e-56
DYNLL1	-2.1989340010395	7.81615159986602	2.79043125117806e-58	8.41266911346544e-56
PHB	-2.74665930648175	8.11211339612254	2.15041370156131e-57	6.37324304839002e-55
ACTG1	-2.89080329561065	11.0420790510716	5.74440974084633e-57	1.67411247880732e-54
CCND2	-3.54679400923752	7.31997073426124	1.93182678590946e-56	5.53769232432996e-54
IRF1	2.63534545504364	8.87027858729685	3.12049537475269e-56	8.73535876317085e-54
CCT3	-2.57493390643977	8.13171034194286	3.14724695230335e-56	8.73535876317085e-54
SAT1	2.22024612303535	9.16450234508571	4.15706490347801e-56	1.13578807659713e-53
KLF4	7.24993948603188	5.55351271296375	5.76854456381851e-56	1.55182723450662e-53
ICOSLG	2.74997956828938	7.00219797626309	5.8988288510819e-56	1.56283214075785e-53
CHMP1B	3.2280657108379	8.72222640678482	7.31946761108651e-56	1.91027180070834e-53
ABTB2	-4.80860530140741	4.06049021260152	8.46464539062077e-56	2.17665866618228e-53
HES1	4.13854776743629	6.67681370902833	1.07412555693552e-55	2.72205209979342e-53
RAB11FIP1	2.30694249126264	6.69638204923494	2.17788565714934e-55	5.44035837155906e-53
NME1	-3.35528768063825	7.17565526306277	2.90385476804381e-55	7.08503667117065e-53
AHSA1	-2.36234992284152	7.17735880299748	2.91732037243673e-55	7.08503667117065e-53
MYLIP	3.42410178204436	6.39636179368951	3.14278034412056e-55	7.52803521880714e-53
OSER1	2.23425824220463	8.27546940854008	8.97708667977683e-55	2.12126132003483e-52
JUND	3.88937686865015	7.51383738784883	1.16599003329984e-54	2.71846689630414e-52
AC008440.5	6.12221147880462	5.21458582788004	2.44736216701951e-54	5.63086511217146e-52
CRIP1	2.96232324836617	9.35215051118574	1.13797638533846e-53	2.58424091870497e-51
FDPS	-2.16396480046337	8.1664386724669	6.52485222472576e-53	1.46273802566096e-50
KBTBD2	2.56231410075367	6.86604840712716	1.43402886350249e-52	3.17410489964615e-50
RUSC1-AS1	-2.18140239999537	7.62287698338563	1.56836252558922e-52	3.42804839030664e-50
C1orf186	-3.11428076255305	6.27030630382081	2.68445294923588e-52	5.795104230906e-50
LY9	3.10869423929893	8.5322671174287	3.0245130735781e-52	6.44958970787643e-50
TMEM175	2.63508552188748	6.99630790552555	7.95034526776011e-52	1.67493659460305e-49
RGCC	5.7906810203451	5.59567533457816	1.0361800626411e-51	2.15698149706455e-49
SMCHD1	2.0370144859253	8.11404326814481	2.10891224433021e-51	4.33840464757153e-49
CTD-2256P15.4	-2.44105522169545	6.62565373582339	4.68999680225915e-51	9.53596326561668e-49
TRIP10	-3.69400254308651	5.59836769384661	1.07582971781515e-50	2.16229407422019e-48
A4GALT	-10.4482738722739	2.58905566274965	1.2465043438296e-50	2.47686079047777e-48
ENO1	-2.54997403998258	10.0723555555302	1.0106707410029e-49	1.98568410979513e-47
RP11-161H23.5	-3.04494759226007	5.78612056618372	1.46553398881252e-49	2.84736970315286e-47
RP11-1079K10.4	-2.64076292950259	6.92106773415519	1.77557263776825e-49	3.41183111472698e-47
FCRL1	3.14708660144838	7.81925179103756	3.34307626227741e-49	6.35402516545465e-47
TXN	-3.59791603422329	8.93718855008126	6.53534776815426e-49	1.22878592552629e-46
ARHGEF18	2.67333317370815	6.34853732575151	7.12405577463292e-49	1.3252259497365e-46
TAPT1	3.04125503707703	5.73926757301583	1.68589463992677e-48	3.10311091302731e-46
DPEP2	3.3274549995096	5.78755358608006	1.89878134652892e-48	3.458551106813e-46
RP11-1100L3.8	4.81573963896481	7.17584537353779	2.4370498360085e-48	4.3932220033448e-46
EIF2AK3	2.42425193957646	5.76140135594057	2.57931686070945e-48	4.60223822718014e-46
PHF1	2.06641450098746	7.16181616494014	6.7068537297416e-48	1.17668157081517e-45
ABCG1	5.82842496387349	5.01411176956703	6.72927811286267e-48	1.17668157081517e-45
ZBTB16	5.77387027289338	4.87740693320509	6.98610186074542e-48	1.20949482313856e-45
RFTN1	-2.19622792063258	7.77144581108178	1.02609798101693e-47	1.75905385255509e-45
CCNL1	2.01151191897434	9.08345857200246	1.60811462175754e-47	2.73004779379149e-45
BMF	-3.1066156181244	6.30708345448541	1.94988309887201e-47	3.27842844873808e-45
CLK1	2.37727447733614	8.44260440781285	2.11987917535288e-47	3.53030545335433e-45
TP53INP1	3.40980962952013	6.49544877606217	2.46670435682468e-47	4.06913135692796e-45
IER2	2.80013311550094	8.65706700127923	3.46541110102514e-47	5.66319425350707e-45
HSPA8	-2.36697775480899	10.0979876029292	3.50798849887924e-47	5.67969323068541e-45
STIP1	-2.88652187602243	7.41871736138608	4.02297246605617e-47	6.45373362765671e-45
CD58	-3.73750425600503	6.83087203592848	5.61247804276747e-47	8.92179918689381e-45
TAGAP	2.55343242562971	8.96493117369738	7.83402656856459e-47	1.23410620340469e-44
ALDOC	-2.77179046274851	6.33350557570421	1.15910915270804e-46	1.80965916466543e-44
PA2G4	-2.27422410698364	7.38244079462397	1.38712408592027e-46	2.1464824572037e-44
PRMT5-AS1	-2.50308349550337	5.87224372906355	1.53457052574188e-46	2.35381580816864e-44
PIK3IP1	3.55001315561467	7.91620591262746	2.02821466255042e-46	3.08394448603101e-44
CCT6A	-2.61836365974378	8.03302462243384	2.82146694742656e-46	4.25311819333627e-44
BACH1	2.40788167300755	7.08790844760162	5.02399014277824e-46	7.5085035586855e-44
ABCA1	5.28221021866605	4.4975031666264	9.80585587118874e-46	1.4530948793526e-43
EBNA1BP2	-2.22829542186422	7.37780757857843	1.04148570295906e-45	1.53037134470102e-43
FAM102A	2.28128858131417	6.50777370414607	2.21238071495378e-45	3.22380743180681e-43
DGKD	2.18177919499224	7.71141616531249	3.47699983556109e-44	5.02469579542324e-42
PSMA5	-2.27632715302676	7.36626283586717	6.89194585785056e-44	9.87807912052253e-42
PRMT5	-2.43549582764812	6.45666365394654	8.99889664473831e-44	1.27930655877963e-41
FCRL4	-9.82456901673893	4.52989240720555	1.79756125615037e-43	2.53485130040688e-41
KLHL24	3.74427342913439	6.53224511189156	2.46084731825545e-43	3.44243009656118e-41
IL4R	2.27184815743298	8.17974159471445	3.47499416445724e-43	4.82251967934121e-41
CXCL10	-10.4099548243249	2.4403050976038	6.1806538605336e-43	8.50983570120398e-41
KDM6B	3.00050273807333	6.66930840894383	1.53304646899651e-42	2.0942851997557e-40
WDR12	-2.2390086023961	5.77919892304421	1.74927808944985e-42	2.3711532303969e-40
RP11-489E7.4	3.27615421172062	6.03408610921229	1.872240424987e-42	2.51830739010174e-40
YBX3	2.65803957097839	6.82335056555671	1.90185384115423e-42	2.53861192873457e-40
CISD1	-2.64400373429569	5.36289660025023	2.02599384063857e-42	2.68382790131864e-40
LPXN	-2.53268317817649	7.9368222928022	2.15688163749949e-42	2.8357317528809e-40
HMGA1	-2.03898295544791	6.85742481877242	2.6166168097233e-42	3.41448966677773e-40
ACAT2	-2.14239461676856	7.95628541676137	3.90076264442624e-42	5.05249893336572e-40
TNFSF9	3.68541397009295	5.4319332801416	3.97213557293059e-42	5.10711489913708e-40
CCL22	-8.32909402408732	7.46461185778909	7.14546295880859e-42	9.12011425530854e-40
TUBG1	-3.69843369283483	5.25212221822018	1.0984740428059e-41	1.39187805163072e-39
IRS2	4.64771531655177	5.573635967098	1.43316867263053e-41	1.80290556903723e-39
LINC-PINT	2.12505563208772	6.67594999345053	1.50470104162259e-41	1.87937160098662e-39
ZBP1	2.45772735445605	6.00595168046573	2.85225984209667e-41	3.537206780064e-39
KLF6	2.15936314573514	10.2147608377301	2.89519749036529e-41	3.56517065609348e-39
PSMB5	-2.27319316921873	6.755045481472	3.09223729122002e-41	3.78117911008904e-39
MRPL35	-2.83232941764673	5.59856851352066	6.13926518318366e-41	7.45494381896872e-39
PELI1	2.37433624075116	7.01553958897339	7.56864995754475e-41	9.12726987293983e-39
NR1D2	2.71041795720924	5.70856575965475	8.44228873081122e-41	1.01110863525318e-38
WDR46	-2.17521209248396	7.17171522254817	1.02615997324445e-40	1.22064172055459e-38
ARPC5	-2.40253638491515	8.80434745953423	1.30105279432339e-40	1.53717629469856e-38
PRKCB	1.90788914485314	8.09037637230205	4.92421165597437e-40	5.77884328968912e-38
LTA	-2.86132249041695	6.76585106869334	8.18891200120017e-40	9.54608768353241e-38
TRIB2	3.44267921705254	5.19930028106129	9.77416189320112e-40	1.13186089314248e-37
TLR10	-2.54262613904016	6.70366594451862	1.18699022441255e-39	1.36550730684722e-37
NDUFB6	-2.03373263682152	6.87436916534091	1.82076326998112e-39	2.08090630973137e-37
CDK4	-2.36200463362049	7.31824947891812	3.29271155974717e-39	3.73872430738565e-37
SET	-1.75968971396285	8.77034267553507	4.73663567512709e-39	5.34353622034015e-37
NR4A1	4.60758847347982	8.29593394324526	5.99995207786628e-39	6.7253308995878e-37
EXOSC4	-2.40446686780369	5.76601432112417	6.49132739871723e-39	7.2297675728643e-37
PRDM2	1.83108758321228	7.99491270584748	6.72389736651659e-39	7.44139679436133e-37
JOSD1	2.5264099492955	6.19723301812508	8.43198395596438e-39	9.27306109773542e-37
CTC-250I14.6	2.91967840723775	7.70130609693888	8.52082990561331e-39	9.31220198309714e-37
UNC119	-2.12907361172829	8.42102515791691	1.0934307438504e-38	1.18481195201005e-36
RP11-728F11.3	-8.71570105443771	4.29003538524955	1.09767549025293e-38	1.18481195201005e-36
SYCP3	2.9130714409654	5.10758211447166	1.41589656715988e-38	1.51891824376427e-36
RNASET2	2.22147437351854	7.29568439548253	1.74342256093388e-38	1.85887115246889e-36
GAPDH	-2.17186274374053	10.9354475530712	1.75924212742941e-38	1.86437017213519e-36
CCT5	-2.41454948604649	8.12611348004662	1.90743077728763e-38	2.00923702238865e-36
GRASP	5.65996798308717	6.87289266158963	2.322679815894e-38	2.4319987581271e-36
ITGB2-AS1	2.75883134914534	5.80316470713052	2.36358014083324e-38	2.46009299658393e-36
RP1-111C20.4	2.88475184157497	6.26205556790948	5.35867483391651e-38	5.54448450567243e-36
ADA	-3.08752941641515	6.72778053666044	5.48640984846498e-38	5.64325662413286e-36
GART	-2.2814144392849	6.39124746181175	8.92588105496809e-38	9.12736585539017e-36
NDUFB3	-2.29166705198768	7.44812853967854	1.10275516096247e-37	1.12109167119708e-35
CR1	3.88171097490537	4.27105159915751	1.13183550683881e-37	1.14400437413777e-35
ARL5B	2.78984441438914	5.30592873734754	1.30543368079757e-37	1.31188582427738e-35
SLC2A3	3.93804875209289	7.85127043096327	1.41600026829096e-37	1.41486746807633e-35
CHPT1	2.95698775866037	6.55597995025881	1.53801356026224e-37	1.52805142697418e-35
XXbac-BPG252P9.9	-3.20552479717017	6.80487952394587	1.67620049196392e-37	1.65593456511193e-35
SIDT1	2.51553735626691	6.16286565477213	2.17305502542988e-37	2.13472135812735e-35
RP11-192H23.5	-2.85346510454732	5.03586566415095	2.63791071191661e-37	2.57689981612145e-35
GLRX3	-1.79766487104107	6.94596999542423	4.20924866584524e-37	4.08905123172055e-35
SEL1L3	1.76820045456008	7.35555352008376	5.31824374549138e-37	5.11672669582052e-35
TPI1	-2.12168864852469	9.63428526247569	5.32565628868429e-37	5.11672669582052e-35
PSMG1	-2.44329200086165	5.40953512741252	7.14249219316082e-37	6.82478789560711e-35
PAICS	-2.82205833106633	6.28886855442867	8.7480417692642e-37	8.31349230311705e-35
TNFRSF13B	-2.29091137430163	8.40130936217116	1.05893611785106e-36	1.0008949706348e-34
C11orf48	-1.86151701937825	7.0555372613319	1.92644184336785e-36	1.81106247705001e-34
PDE4B	2.22253019371202	8.27534964323588	2.05330707707969e-36	1.92000682084575e-34
AIMP2	-2.49758686169171	5.83954543938066	2.69920665264854e-36	2.51054933660704e-34
SNN	2.3573245114604	6.76952474503901	4.46762266100009e-36	4.1333782989549e-34
APOBEC3G	-2.06308351708447	7.40276763650478	5.36505124533403e-36	4.93754137241636e-34
SEMA4B	2.65533810364242	6.59803502070249	5.76132707096535e-36	5.27447985146074e-34
ITPR1	2.46388214082407	6.54941707296164	5.99777169961573e-36	5.46234562184795e-34
CTB-131B5.2	3.72164991957379	3.37179725890089	9.55429505774309e-36	8.65629033055418e-34
MARCH1	2.14976804629223	6.56660430201959	1.09068025444023e-35	9.83073965419683e-34
FDFT1	-2.2172171366191	8.74443604878258	1.39029471251841e-35	1.24670222272292e-33
CBR1	-2.9498716605423	5.62696492348942	1.56512843291027e-35	1.39280372822338e-33
MRPL51	-2.00129371874418	7.2741057487565	1.56915437755923e-35	1.39280372822338e-33
PRMT1	-1.69290595168713	8.76571222169573	1.99123972993585e-35	1.75852615745749e-33
AFF4	1.94488611555224	6.46495754529048	2.77651991444192e-35	2.43970991075033e-33
PATL2	2.51238932437013	5.43820600205799	6.81807493021366e-35	5.96104291148581e-33
RP5-940J5.9	-2.18348788928661	9.88563375175866	8.32671076747221e-35	7.24382410348353e-33
POLD2	-1.92075139776612	7.49095706583199	1.098609045757e-34	9.51003850203313e-33
HNF1B	-9.99748408062536	4.24303089886799	1.12291221362301e-34	9.67253348148376e-33
NDUFAB1	-1.77635505474654	7.24919739460303	1.49700814018908e-34	1.28317080094834e-32
MMAB	-2.36958004227495	6.18724326887386	1.92690090886067e-34	1.64359947767501e-32
TMEM156	1.9326214301991	6.51497988400024	2.8478519232867e-34	2.41735624905782e-32
CINP	-1.99998110869604	5.82124090854147	3.56982046080285e-34	3.01554978635742e-32
PGD	-3.00226258242485	6.50813500224031	3.68710372626506e-34	3.09964883449379e-32
TBC1D9	2.54175037216583	5.77074630134245	4.1651624557387e-34	3.48478615794483e-32
MGAT5	2.23582821513933	5.74368153055244	4.8599354181395e-34	4.04670622483749e-32
CETN3	-3.13626831758058	4.77691960184339	7.55418448952935e-34	6.26030663430854e-32
RP11-465B22.3	-4.02311787327863	5.61020504076322	8.95807727299189e-34	7.38872354695926e-32
PRDX3	-2.63043732609128	7.33352237853725	1.29668704095026e-33	1.06450092009654e-31
DBNDD1	6.81938226180717	3.53183928970267	1.47370062270767e-33	1.20416491068534e-31
PPAPDC1B	1.91006073173277	8.00718786266562	1.50160350493037e-33	1.22125762266104e-31
CCL4	-2.77187288819305	7.09342352674411	1.51403226727324e-33	1.22566519562685e-31
RP4-800J21.3	2.78037393028883	4.2520419576114	1.61123206847836e-33	1.29834119582546e-31
WDR77	-2.05434784909037	6.33756856785443	1.78525884793579e-33	1.43197413830299e-31
HSPD1	-2.05786608716406	8.42988691939565	1.80961053772355e-33	1.44487898916137e-31
PSMD1	-2.25697909973887	7.09526836219041	2.11219549309743e-33	1.67881138146826e-31
MMACHC	-2.91871755037956	4.11307796435237	2.43803780056428e-33	1.92902846066367e-31
ANXA2	-2.13903969257055	8.2813074763115	2.61999547731219e-33	2.06365950073338e-31
PPA1	-1.71270225944774	7.32622299112223	2.71476722196939e-33	2.12871836965725e-31
RUVBL1	-1.96364070663645	6.4902148178226	3.03886821916825e-33	2.37221650358822e-31
KDM7A	3.07021658507532	5.42209797516756	4.45800181737566e-33	3.46456087905026e-31
CLIC1	-1.98127272520616	9.05906488686967	4.72067683342987e-33	3.65246704023694e-31
TMEM66	2.4635400542129	9.22282885374035	4.8813430854164e-33	3.76013943575291e-31
ZNF165	2.20820711371828	5.55962245278885	6.16561226507652e-33	4.72859193276877e-31
CLECL1	-2.41734018652865	6.85098901406687	6.77320076457165e-33	5.17188596372488e-31
MRPS23	-2.22623830628793	6.15611629503305	6.94000507148614e-33	5.27621429043507e-31
SBDS	1.96347051693176	7.28125495039477	7.38788460163494e-33	5.59240476814669e-31
FAM46C	2.47391594307071	7.30095574582484	9.15491281539234e-33	6.90012092629096e-31
RND1	3.74638041494107	4.55851524184875	1.00032645851066e-32	7.50717101009332e-31
RP11-386G11.10	-2.26995428586977	8.91420084273204	1.20151021122452e-32	8.97846476644097e-31
ZDHHC19	6.35642041180043	2.66981980300601	1.40936245733756e-32	1.0486856140002e-30
MRPL17	-2.25379570386061	5.37844720502174	2.02703231958715e-32	1.50189352289411e-30
CA5B	3.51540505365	4.73802006922488	2.24206395969057e-32	1.65420803371938e-30
SPOCK2	3.70727113591568	6.2991615784592	3.08491877977369e-32	2.25743673313364e-30
CACYBP	-1.67392901180771	7.40459130703131	3.0854819811217e-32	2.25743673313364e-30
EIF2S1	-2.16760054790984	6.9657774564548	3.1678551565433e-32	2.3080464694715e-30
ITGA1	-5.14359807922019	3.24218772900867	4.39955359237217e-32	3.19214083469792e-30
EIF1	1.76019100146424	11.3388780829691	4.68100071322515e-32	3.38231315997748e-30
MAP3K8	2.12458033409207	8.42101098026098	5.19843929237781e-32	3.74073701508306e-30
BTG1	1.62488731588516	9.84375292736481	7.12911743838052e-32	5.10900604620991e-30
GNG8	-3.63214191105021	3.02815689324938	7.58674107679505e-32	5.41476548852401e-30
SLC25A19	-2.32113698804597	6.30107137248169	8.16370778735739e-32	5.80286968982648e-30
CERKL	2.01979332396213	5.70806540552265	8.70906360456719e-32	6.16545288216445e-30
TXNIP	2.14413341939885	9.18847932202299	9.81957531817368e-32	6.92359250054778e-30
RAP1GAP2	5.8615001449901	2.77747352773608	1.00910220305137e-31	7.08641008938e-30
RASGRP2	2.09939301903224	8.51999927316	1.10457117287341e-31	7.72581261154578e-30
NOP16	-1.8031773607567	7.85341897902261	1.18094952360763e-31	8.22712484852709e-30
TIMMDC1	-1.79006173767742	6.44511139537741	1.33118683950938e-31	9.23695756970676e-30
PARK7	-1.76995214033419	8.59990966173536	1.37605317603098e-31	9.51053985615723e-30
RP1-313I6.12	2.97805065255276	5.15638958809245	1.68627480377978e-31	1.16087406373595e-29
ZNF771	-2.42537239155157	4.47734783064086	1.90331926071063e-31	1.30515453305043e-29
MRPL18	-1.74301630844476	6.23083345011891	2.38284127055485e-31	1.62759228347352e-29
GSTP1	-2.29993119304907	8.99341174723896	2.4327325810025e-31	1.65520474363462e-29
PSMC5	-1.5350142987946	7.97705450816972	2.62726689201105e-31	1.78063522766299e-29
PLGRKT	-1.98645969067275	5.75875033205005	2.71599913485449e-31	1.8336664429369e-29
ADSL	-1.83733216574252	7.14303824225482	3.81409394321584e-31	2.56512487273354e-29
RUVBL2	-2.0168119477531	6.9591967590819	3.92865109926935e-31	2.63204571347984e-29
LDHB	-1.87602629266252	8.61371390668481	4.6388195286455e-31	3.09596939991967e-29
C14orf1	-2.45836520026426	6.76943055796693	4.68382502645795e-31	3.11412031987239e-29
ZBTB10	2.46246665745551	5.47633596647548	5.02115253305936e-31	3.325752772465e-29
DEF8	1.8143891324641	7.48271025189833	5.081237467177e-31	3.35284974909649e-29
IGSF3	-9.2252821030635	1.41546251795046	1.33928812460006e-30	8.80405719802883e-29
RAB13	-5.26265319820342	4.32379373827407	1.53909416404044e-30	1.00796256750603e-28
NOP10	-1.60104375449342	7.77342460608572	1.61260575689389e-30	1.05216508451666e-28
PGAM1	-1.8755382723743	7.84352239681478	1.99486057813738e-30	1.2967335341751e-28
AREG	5.37461160319642	2.41419175477394	2.12924406150559e-30	1.37896154294395e-28
FH	-2.011416016651	5.71880438773804	2.13937303101797e-30	1.38040873875941e-28
RP11-693N9.2	3.07229015373987	4.78382960780324	2.28259292372869e-30	1.46740514207058e-28
OSBPL10	1.90986566328396	6.18366252990065	3.03697205918347e-30	1.94521953944623e-28
S100A4	-2.53948192155316	8.50959916301374	3.11601614098278e-30	1.98856416938777e-28
WARS	-2.53869482097568	7.79896706095014	3.14039945142674e-30	1.99683726573266e-28
TXNRD1	-2.2368860058543	6.16774372707694	4.33699335121396e-30	2.74770528041041e-28
PSMD4	-1.70747612097417	7.99464747147894	4.42556645565631e-30	2.79369873803633e-28
ZBTB21	2.32124357676701	5.40461857286887	4.6666754801011e-30	2.9353053037787e-28
BID	-2.43076830806033	6.99385453229807	4.82954820194515e-30	3.02686307739114e-28
PPIL1	-2.85764704729302	5.07947232460793	4.96935212024313e-30	3.10336039909183e-28
RP11-136K14.1	4.91017798527449	3.4950889923732	5.43595128815189e-30	3.38267061297594e-28
MDFIC	-2.27215805886492	6.28559141533472	5.81742340754253e-30	3.60721509589676e-28
RAB37	3.4627775284018	4.7008083268769	6.18320368556634e-30	3.82047701928668e-28
FABP5P7	-4.23192239051009	2.98119750686775	6.28623690546023e-30	3.87046262425625e-28
ATOX1	-2.27308537135345	6.27375322233023	6.3798222737801e-30	3.91430078173048e-28
PNOC	1.82870400699592	6.10108190525589	8.20042532724517e-30	5.01372857595137e-28
MVD	-1.83936717798036	7.1222453258091	8.5526982092554e-30	5.21088783578536e-28
PPP1R15A	1.87338546105162	9.87117760553373	8.70168387586138e-30	5.28325153657334e-28
PNPLA7	2.89064385896303	4.48896590666516	1.05535027649804e-29	6.38541693247223e-28
ARL2	-2.40325422293509	6.25703057591811	1.07823182717386e-29	6.50136611378007e-28
CD55	2.62828442668321	7.81990633704266	1.27058695270172e-29	7.63487403949909e-28
CIDECP	1.972155957041	5.61913116157033	1.31239128380365e-29	7.85906643444883e-28
ZNF394	1.64751737788595	7.18977240140302	1.50379338680587e-29	8.97451575484215e-28
AC107081.5	-1.87818289346792	5.71417382625674	1.75970239578801e-29	1.04660394873296e-27
LYAR	-2.34822538138634	5.359761169966	1.82476507923661e-29	1.08162176866208e-27
PHTF2	2.07378465600446	6.036598800022	1.91453333255563e-29	1.13099763017121e-27
RICTOR	1.90697448712359	6.1029740182956	2.06856487334461e-29	1.21787627526276e-27
ADAMTS7	-6.97017241807757	2.86042090054712	2.19868902138343e-29	1.2901434975809e-27
BYSL	-3.33382184752531	5.33024648603622	2.31448509791558e-29	1.35354804087464e-27
CCND2-AS1	-3.70540321105506	3.83288997283145	2.52316398060178e-29	1.47066817882676e-27
NR4A3	2.91878395045148	5.58901114064431	2.61134235973133e-29	1.51700772432764e-27
KLF2	3.16342565772196	7.14990720732047	2.65649442314684e-29	1.53812786368032e-27
AUTS2	3.80626644603575	4.16349137741273	2.85059239132948e-29	1.64506463877186e-27
ZNF487	3.39561216405456	4.30236986729905	2.89664583911488e-29	1.66614306390667e-27
SSBP1	-1.70662151459509	7.94690114115111	2.97696783036254e-29	1.70672981907277e-27
NUDT5	-1.76344138853897	6.49370576255247	3.07693097232745e-29	1.75827499941561e-27
NDUFA12	-1.74003965987716	7.51421209025428	4.19153014979073e-29	2.38739727033357e-27
TTC1	-1.49706022352612	7.2572948729212	4.60137222356366e-29	2.61232450328682e-27
MRPL24	-2.36656869739965	6.82126039459465	5.23650564277098e-29	2.96328600872147e-27
ZFP36	2.79144139227245	9.54813642815941	5.47546701841427e-29	3.08851665432232e-27
CNTNAP2	5.01425395794152	4.1078868471265	5.76595783091984e-29	3.24191442544901e-27
EXOSC5	-1.83022480737299	5.6350735347337	5.89841361646705e-29	3.30575834928022e-27
RAB7L1	-1.75537416173039	7.91801419695537	6.0702433559173e-29	3.39119090484249e-27
NDUFA8	-2.25499773538467	5.42118920505203	6.60864758517622e-29	3.68021693230546e-27
GPRC5C	-5.6446186010919	3.29560205962568	7.00624513391223e-29	3.88924452100283e-27
AK2	-1.83773005582353	7.42926765221215	7.04285749794106e-29	3.89719639901891e-27
EHD4	-2.67063514318802	5.72479374503645	8.38782961714702e-29	4.62680090490324e-27
MFI2	-6.11066265299657	3.04814215237519	8.44053944239067e-29	4.64123499024035e-27
ABRACL	-1.99986722448344	6.81943382214429	8.81292185929786e-29	4.83080726118127e-27
PCBD1	-3.62980230953303	5.04881011615345	9.2227749461448e-29	5.039670084634e-27
RP11-215G15.5	-3.06911657348584	5.71494096094164	1.00970000938521e-28	5.50019139068841e-27
PIM3	2.12729329725222	7.57689317216927	1.04365844638121e-28	5.66751912839185e-27
AFF3	1.59563001273784	7.42939536764167	1.33765741969797e-28	7.23265396252652e-27
RP11-603J24.17	-2.1531145916902	5.30377474384929	1.3401463364169e-28	7.23265396252652e-27
TUBA1B	-2.20718356732967	9.32628609806726	1.50596220355339e-28	8.10254002810292e-27
FARSA	-2.11624785063593	6.97377007944131	1.5624964954208e-28	8.3809244536589e-27
CTA-250D10.23	1.84966214928347	6.7747142756369	1.56942444226489e-28	8.39234122245991e-27
TNIP1	-1.51409344174545	8.1246531577317	1.68048527728801e-28	8.95883096300555e-27
WDR18	-1.604129854739	6.51723749161808	1.88861497332644e-28	1.00377876667435e-26
RP11-638I2.8	-2.60403206337446	5.30675319269941	2.03770083320548e-28	1.07973444755852e-26
PMVK	-1.84386735525572	6.28225585619867	2.11356947896005e-28	1.11655214226875e-26
ATP5G1	-2.24209199719386	8.0999146733718	2.46302995994374e-28	1.29724523733664e-26
CELSR1	2.3416167885335	4.81714335679406	2.65860690952055e-28	1.39604806065695e-26
MCTS1	-1.89168751424553	6.3699405529805	3.26595575218007e-28	1.70983539768325e-26
IRF5	-1.85216513401466	7.74693131051046	3.33552436435676e-28	1.74104415030275e-26
RASA3	2.0052846759466	5.45138823367917	3.54358490631434e-28	1.84414064499442e-26
ALDOA	-1.58968287143436	9.99338013827625	3.69419381659322e-28	1.91681522483529e-26
RP11-625L16.3	-8.00166217615697	2.27157301725296	4.30973350339516e-28	2.22958580001088e-26
FKBP4	-2.59891289388942	6.31446510652609	4.85850390250825e-28	2.50422894268364e-26
C12orf42	2.44613814739396	4.18563244009595	4.86925449223628e-28	2.50422894268364e-26
EPRS	-1.57828090819657	6.87216066907715	4.98221574544047e-28	2.55481010336575e-26
TIMM13	-1.98342945929712	6.71776527256606	5.04375080878308e-28	2.57880194860763e-26
RNF44	1.87738515306749	5.983708794276	5.70000872154062e-28	2.90584118089968e-26
PNPLA2	2.14162942915764	5.7772910745207	6.80070415537476e-28	3.45689281572335e-26
BCAR3	-3.01277014649924	5.02721743569543	6.9742806075877e-28	3.53484842621097e-26
PACS1	1.63028060185699	5.93210068126675	7.1863092247683e-28	3.63178621688724e-26
KDM3A	1.88440381217244	5.73657394244978	7.99485354204984e-28	4.02876106732806e-26
C16orf54	3.01311141401515	5.70632145668848	9.78243228030535e-28	4.91539111647757e-26
PRDM4	2.19810795316903	6.7380697368104	1.24790421302582e-27	6.2441657721692e-26
ADARB1	2.2412175825543	4.9273124180355	1.24983302085052e-27	6.2441657721692e-26
NQO1	-3.74759896749059	3.86476065559973	1.30871778477369e-27	6.51972626340532e-26
B4GALT5	-3.50532157910636	4.51305792755974	1.35137169749471e-27	6.71309247227058e-26
SHFM1	-1.65754347426234	7.60321853365905	1.77428939989077e-27	8.78901542393486e-26
TP53INP2	3.7826068794754	4.11153420850004	1.9409946862341e-27	9.58763646426257e-26
FAIM3	2.30629810417049	8.31317411160454	2.01784915733011e-27	9.93918601833079e-26
CCT4	-1.73169755516897	7.75127271659224	2.27280312902288e-27	1.11635493017118e-25
MRPL15	-2.28049071973177	6.70735599309497	2.443964875796e-27	1.19706358034087e-25
LDHA	-2.15542344105326	9.10687294019146	2.91400531438242e-27	1.42330438344388e-25
DOPEY2	1.91890792721817	5.68731146068375	3.21568141083042e-27	1.56627869497997e-25
CORO7	1.72777604807957	5.89890111175208	3.3354255430763e-27	1.62009030683978e-25
C11orf21	2.75829235561591	4.69724837445234	3.42964667468888e-27	1.66124104580636e-25
BASP1	-1.84060430783719	7.70222043698784	3.69151983791127e-27	1.78314684767173e-25
PWWP2B	2.83205815749293	5.22652869351782	3.7506331737154e-27	1.80670996351481e-25
AES	2.01472081551793	7.78126837155155	4.07088381392551e-27	1.95558995522806e-25
EIF6	-1.57689582453104	7.7784261237276	4.14638617358904e-27	1.98640297620213e-25
MT2A	-3.32232946540664	5.2683649064396	4.75457142224528e-27	2.27154196419074e-25
PCNA	-2.08818101594379	6.50395567147143	4.84820228727524e-27	2.30996362929959e-25
PLEK	-1.51963572231478	7.64138484788654	5.82839992196174e-27	2.7694402455278e-25
ATP2B1	1.99489644798889	8.30775184938771	6.6608638795747e-27	3.15641912732367e-25
NR1H2	1.82489533812384	8.39763804487586	7.6120648892016e-27	3.59742072033998e-25
PBXIP1	2.73318305138329	7.30468042104541	8.08203040536969e-27	3.80922867030443e-25
MSRB1	-2.33469636360223	5.27272143840738	9.22091574825114e-27	4.33432614983655e-25
KEAP1	-2.819838880209	5.74005840778893	1.01066804157242e-26	4.73794674931245e-25
TSPAN32	3.85337629753175	4.44839763113402	1.29621825237696e-26	6.0603402034929e-25
GPR15	-7.08323406580805	3.13353748907606	1.43260197123101e-26	6.6801274850521e-25
RHOB	3.2757786223852	4.17181439902532	1.43992595366784e-26	6.68323649797633e-25
LINC00158	-8.01716919358143	4.04395728003213	1.44091282153556e-26	6.68323649797633e-25
RHBDF2	1.68283019845016	7.16238359712028	1.62376063428664e-26	7.51139641564447e-25
APLP2	2.03616146350295	7.14885373252758	1.8639978736553e-26	8.59996485982494e-25
CCL4L1	-4.97446283583427	2.55326621272297	2.07930697487474e-26	9.56809520069993e-25
BCL2L1	-2.53011078908388	4.61096885882917	2.1187291912241e-26	9.72391040360751e-25
ZNF385C	-3.06422989510896	3.57965312440298	2.27688293352335e-26	1.04224018260705e-24
SEC61B	-1.63900738735085	8.51140749361939	2.28854148480409e-26	1.04484168154789e-24
BCAT1	-5.37800681895408	4.96662919330884	2.8945818148374e-26	1.31809004203768e-24
FAM53B	1.80223880030856	5.74429406645301	3.40909180136524e-26	1.5483475126928e-24
METTL13	-2.48023290465562	5.3135383202201	3.54349157013162e-26	1.60522004132957e-24
HSBP1	-1.47376493018163	7.07567572453625	4.19720147290673e-26	1.89644095491595e-24
ALDH1B1	-3.04041069537891	3.86416366334354	5.06349576429621e-26	2.28196615810524e-24
CTB-133G6.1	4.90807468958385	4.32027492206728	5.09638193974754e-26	2.29088263749166e-24
ILK	-1.6478281067643	7.27696148687937	5.29335689099227e-26	2.37188258215921e-24
CSGALNACT1	3.87068188395462	5.01299374149213	5.30370633434891e-26	2.37188258215921e-24
ATIC	-1.98129642294718	6.87767122118969	5.8202387627948e-26	2.59624221954668e-24
TBL1XR1	-1.62863756102459	6.99040930762158	5.93083807088075e-26	2.63884566176643e-24
CCT7	-1.64779568945567	8.48397502085378	6.31074923874496e-26	2.80075536011915e-24
ADIRF	-6.93094290617046	3.03751416386745	7.39156491543656e-26	3.27212415471706e-24
MTCH2	-1.94355928991942	7.04248819508	7.5411422379224e-26	3.32990942354321e-24
NHP2	-1.84874604552241	8.4264641554696	7.57903229748242e-26	3.33821054795409e-24
ACLY	-1.63228587310193	6.63633735335921	8.03442668212896e-26	3.52989911969113e-24
HCK	-2.48872502098721	7.73243004575627	9.38583613831382e-26	4.11330152166806e-24
TSPAN31	-1.75976109603708	6.90897963679002	1.01464851994698e-25	4.43553600494823e-24
P2RY14	4.3568797136802	3.68302272516223	1.14769952785018e-25	5.00465684388736e-24
ABHD15	2.01975208716267	4.91154740107509	1.17189631558388e-25	5.09745745629348e-24
RGS10	-2.61857025915664	5.00863069614648	1.18809540116382e-25	5.15509582748152e-24
MRPL36	-1.88137822668099	5.75718675889272	1.20021738871538e-25	5.19480229185078e-24
CAMK1D	1.68424077175397	6.40082323549071	1.2110688950329e-25	5.22882733297413e-24
RP11-705C15.2	1.87270306603569	5.85862730904644	1.22489718616578e-25	5.27550546731399e-24
FAM177B	2.73525426033535	4.26781808335568	1.28037424248522e-25	5.50089041869696e-24
RP3-395M20.12	3.39548952824194	3.92720598051035	1.35868486115164e-25	5.82303026522e-24
FAM214A	1.99847656499936	5.88507369969056	1.58434493541457e-25	6.77355881189709e-24
HTATIP2	-1.62445572063974	6.17423215541024	1.61984809887785e-25	6.90845459926295e-24
ARRDC2	1.60911169360288	8.32112163269552	1.7219340148615e-25	7.32597036103847e-24
SUCLG1	-1.58577953020299	6.28476893010591	1.77922285193303e-25	7.55133271575264e-24
BOLA3	-2.59155138702893	5.24714065325098	1.84006443907328e-25	7.79064570983908e-24
CCND3	1.75361502285798	7.76911247385384	1.98883630538467e-25	8.40019121641456e-24
ATP5J	-1.62102268304823	8.00402142857905	2.21355947056705e-25	9.32681949453865e-24
MCL1	1.52689517430512	7.4453042757015	2.29354271029949e-25	9.64059803660983e-24
ADAM19	1.61040874587322	6.08677435356706	2.58368706838604e-25	1.08341371889204e-23
TSTA3	-1.46889495745733	6.70440257984522	2.88763815506439e-25	1.2079722674511e-23
POLR2E	-1.5344021199624	8.0519842398963	3.33968710037177e-25	1.39374149491887e-23
HIGD1A	-1.62124491167513	6.76787098363831	3.48086033903369e-25	1.44919818781769e-23
SEPHS2	-2.28948629602559	6.84714003303247	3.4896143781309e-25	1.44939185311157e-23
LINC00998	-2.18470014768743	5.91371948021853	3.55754045030383e-25	1.47410313540315e-23
DDIT3	1.38990071151203	8.36311094545082	3.70649399042372e-25	1.53219276398461e-23
TIMM8B	-1.96688147781376	6.60572319468295	3.77005723085298e-25	1.55479294195036e-23
C4orf27	-2.08121208864774	4.68244994886519	4.04060677688899e-25	1.66244823766308e-23
LINC00152	-2.74221607818998	4.73033893795902	4.22844112264472e-25	1.73564604390999e-23
EIF1B	1.49948599959295	7.89294992484665	4.36402925104611e-25	1.78710574903495e-23
GDI2	-1.47339820568103	8.19385961150565	4.60021442308434e-25	1.87942405144983e-23
CSF2RB	-2.17974385879042	6.38709017747257	4.90803899611148e-25	2.0005121185549e-23
RASSF1	1.46215263800544	7.63164979864547	5.11763208182625e-25	2.08109103680962e-23
SELM	1.99478261303212	4.80991393710881	5.92908240039154e-25	2.40427505604931e-23
BRK1	-1.62077374760855	7.77926370041778	5.93987661107915e-25	2.40427505604931e-23
BST2	-1.63224965012197	6.62217726522714	5.96858480940819e-25	2.41031579624276e-23
SUN2	1.50821346368095	6.98948237878797	6.19155112754397e-25	2.49459592203304e-23
TSEN15	-2.12163435512954	6.04655353553189	6.24293821438933e-25	2.50951764636349e-23
AC069363.1	-3.47938492778597	6.9327219715734	6.92180307009993e-25	2.77602404779283e-23
RP11-649A18.12	-2.22394929115073	5.48127540342497	6.95963446467609e-25	2.78480934208984e-23
RP4-816N1.7	-3.09115345460241	4.27782785413357	7.12145257878137e-25	2.84305296330071e-23
LTB	1.75799709121363	9.16692239517868	7.28612680654928e-25	2.90216886877724e-23
MCM3	-2.13343491820662	6.60808057666542	7.4574403051469e-25	2.96365457217724e-23
SDK2	4.90154239289099	3.28827942176784	7.51393789924678e-25	2.97933601147912e-23
RGL1	-6.80458516953508	1.86089947834083	8.22253840075258e-25	3.25292548587239e-23
NFKBIA	2.01546364246536	10.2523073395715	9.03737904118602e-25	3.56721467074895e-23
TUBA1A	1.5822681826307	8.2996020662366	9.27224606959404e-25	3.65167781020093e-23
ZBTB1	1.71956727500528	6.99822246890323	9.35057359436382e-25	3.6742501094617e-23
NQO2	-2.78708057914866	4.74794244645211	9.39418384455763e-25	3.68310983645593e-23
PSMA4	-1.5093858947257	7.84466382504919	9.4857704055707e-25	3.71069756849685e-23
ULK1	2.37667748537411	4.50632285082409	9.54966256685569e-25	3.72735267062586e-23
MRPS28	-2.08259688248091	5.63724410580135	1.30614188893406e-24	5.08668086189332e-23
HSP90AB1	-1.58349902385683	10.5380512574552	1.41175588960061e-24	5.48576966345696e-23
NUP62	-1.52936015334572	6.7132975400169	1.48586443741058e-24	5.76093692961452e-23
PHB2	-1.44833441784501	7.48415652819293	1.80386699744018e-24	6.97841113213252e-23
CCL3	-3.542101652889	7.14072425117677	1.84919082110443e-24	7.13795821144197e-23
ZNF669	2.04394443643378	5.44298209304727	1.90396280704808e-24	7.33319243260852e-23
FTSJ3	-1.59650424363611	7.0032855009103	2.02312461115117e-24	7.77502350562402e-23
GEMIN6	-2.50680032786608	4.79223774009209	2.15270313667101e-24	8.25486119469941e-23
RP11-77H9.8	3.46635564932639	3.18512772123579	2.2610273863157e-24	8.65127459017863e-23
ARMC6	-1.93108461397504	5.93991598929193	2.39326416846647e-24	9.13725267462986e-23
ACTL6A	-2.24328748820438	6.12275700109115	2.86306104043721e-24	1.09070774189728e-22
HBP1	2.60434405412781	7.5586324402861	3.21559165410135e-24	1.22234425355688e-22
SCML4	3.91034716048996	3.9493993660074	3.48587683134655e-24	1.32221349832811e-22
KCNH8	5.28284804095014	4.45078630778358	4.16523964326771e-24	1.57648009528526e-22
PRKCE	2.3923456711165	5.1221958096547	4.28192577585307e-24	1.61714371742045e-22
BANF1	-1.48803235650404	7.47908389266749	4.65498528372898e-24	1.75424725584666e-22
DAXX	-1.64740097487888	7.22987386101895	4.88793799728285e-24	1.83807492087071e-22
CIR1	1.44132540725913	7.14468090485321	4.89995959564067e-24	1.83864149118826e-22
ZNF821	2.30571774192147	5.03927084470816	4.91821290524626e-24	1.84153899060249e-22
OGFOD1	-2.22913735115005	5.44401993296496	4.9839741344364e-24	1.86217460928964e-22
CMSS1	-1.87926751120959	5.64982006132074	5.17988052389417e-24	1.92947008158802e-22
GGCT	-2.23608515326684	5.21687436401451	5.18615428540759e-24	1.92947008158802e-22
C1QBP	-2.17183041698529	7.19675664091307	5.9072958069231e-24	2.19309924585684e-22
PSME2	-1.57579536318741	9.06631080669168	5.92098517663651e-24	2.19352429658191e-22
SHMT2	-1.62057185098187	7.39546033933009	8.26577041752739e-24	3.05571377422587e-22
MCM4	-2.98229503091148	5.31745306169122	9.21810346362352e-24	3.40058559419664e-22
MRPS12	-1.88037134203936	7.0156784281409	9.27961495749302e-24	3.4160704662468e-22
DDB2	-1.59294954644368	6.12639493568931	9.63586315846422e-24	3.53976267203583e-22
KCNQ1	3.17689631904176	3.50741192461466	1.01190628840662e-23	3.70947449875854e-22
NDNL2	1.88697319370166	6.71443564249511	1.02532813373687e-23	3.75081333609265e-22
ATP5F1	-1.57175996236057	8.14514521927158	1.08919235473628e-23	3.97612056678885e-22
AKR1A1	-1.37783006892858	7.93505717755317	1.12539052686017e-23	4.0997039068077e-22
GNG7	1.52839076332055	7.38527174215518	1.18253344482762e-23	4.29891472271429e-22
QSOX2	1.9049063014201	5.96523951766599	1.2182925595469e-23	4.41972275855541e-22
DAD1	-1.45310821994631	7.55583845168896	1.22137753710332e-23	4.42174070678852e-22
PDCD5	-1.87677855174012	7.24333750828898	1.25161707932525e-23	4.52185459691763e-22
ZFP36L1	-1.48760112248799	8.43527429194894	1.2964804462212e-23	4.67427981085028e-22
FAM65B	1.52907488814693	8.53479001021844	1.33510434402228e-23	4.80362851020032e-22
SPATA2L	2.09573649576721	5.17428331800495	1.37350845927927e-23	4.93165686220888e-22
AC009133.17	3.67892850759548	2.59657357387472	1.56805282837619e-23	5.61864175348075e-22
DOK1	-1.91656780847073	5.76215727633354	1.60517010253025e-23	5.73987820303558e-22
TTC21A	2.75604244336742	4.48132746969519	1.74819189781226e-23	6.23854765819291e-22
SH2B3	1.83264472886677	6.29773283911564	1.81313206445886e-23	6.45711349880398e-22
COA6	-1.5997440705694	5.81512250891477	1.81974984996695e-23	6.46750932449637e-22
CCDC28B	-2.61095747786711	5.54239871753745	1.84563464270987e-23	6.5462002763539e-22
ODF3L1	8.61608053237712	0.968491102705741	2.05217822142836e-23	7.26404623074825e-22
DPM2	-1.49200142024574	6.38176651141378	2.45457333553189e-23	8.67084229194154e-22
PTGES3	-1.44977380079106	8.06682439666586	2.49425139245119e-23	8.79324190491966e-22
FERMT3	-1.47555827173252	8.14188023417343	2.54328763050301e-23	8.94807394506553e-22
GPI	-1.41319897749055	7.53566152548256	2.63765368623188e-23	9.26144826454834e-22
AC104699.1	-3.24575796070454	4.02445419771683	2.90179388133982e-23	1.01684905429074e-21
MRPL16	-1.53647511462799	6.70981309315197	2.96315717750864e-23	1.03627532811832e-21
TXNDC17	-1.52399881195445	7.11011515773753	3.09544502980043e-23	1.08037827926328e-21
ESD	-1.49073813309869	6.92586967545055	3.34089990536623e-23	1.16372461643892e-21
SATB1	1.88035021496792	5.17731630875804	3.47346023428178e-23	1.20749355182209e-21
MRPL12	-2.20792572748461	4.56121268416171	3.5396538614244e-23	1.22806324247752e-21
MT1X	-3.80031734680733	4.03571960541333	3.86809336266387e-23	1.33935605028793e-21
PROSC	-1.67568158620438	6.24341496820134	4.49415570451937e-23	1.55305941994517e-21
BCS1L	-1.53788342635198	6.40597012723845	4.54196980274339e-23	1.56648686332881e-21
RP11-124N14.3	-1.84409940404309	6.70275752773183	4.5859893416177e-23	1.57855530762849e-21
TRAF5	1.35530536447161	6.94932591421191	5.07742174757977e-23	1.74427891312731e-21
SNRPE	-1.59812898444592	8.16150366128683	5.26574525602224e-23	1.80542787346676e-21
DMXL1	1.41032461751535	6.47084480206781	5.5457291159505e-23	1.89770292214306e-21
RPL38P4	-6.88977697302685	2.89665276894495	5.57683858104647e-23	1.90462108258161e-21
PSMB3	-1.51074257159463	8.39571237400313	5.72765315963854e-23	1.95231468127562e-21
AC074289.1	2.06188917339347	5.09196973823121	5.80267531821004e-23	1.9740385333506e-21
CAP1	-1.64398504532555	8.99474447816803	5.99186214493314e-23	2.03444080517089e-21
ACTR3	-1.95258776978778	9.06891615647116	6.15535906027488e-23	2.08590326604586e-21
HAUS1	-1.60789580547354	5.59506496629327	6.24873951326653e-23	2.11345182067657e-21
BATF3	-5.46502822313667	2.38227754446422	6.52999701435174e-23	2.20431520835819e-21
GLRX	-1.99162782527648	6.02660330791271	6.65821533371419e-23	2.24326692341669e-21
SIPA1L3	1.65387217891724	5.65188788729663	6.87009242302438e-23	2.31020069440393e-21
RP11-425D10.10	5.8725503109279	3.97735010488583	7.2815801546873e-23	2.44387160431597e-21
HECA	1.84670661510339	5.71193456258403	7.52365521449065e-23	2.51867337253602e-21
IFRD2	-1.47463014779354	6.87547539888495	7.53326188857564e-23	2.51867337253602e-21
PADI2	-6.25498285274317	2.1196837794446	8.35251250328671e-23	2.78725255023801e-21
ZNF232	-1.94588718620294	4.82549178116803	8.39703947440286e-23	2.79677394760778e-21
XPOT	-1.76113821373355	5.59842599304717	8.42883237774505e-23	2.80202591173479e-21
ACAT1	-1.96078671283924	5.94677827758259	8.75132727792587e-23	2.90371363912356e-21
DHCR24	-4.67438914016735	5.2598010785901	9.18474366980596e-23	3.04175052670885e-21
PCK2	-1.64207136699038	6.10514206852948	9.54665101868852e-23	3.15562834995818e-21
ZNF350	1.63348495942545	5.86662294016498	9.68080965774488e-23	3.19393655991183e-21
RMND5B	-1.66075059546524	8.21878868911799	1.0461865096307e-22	3.44512566994395e-21
LYPLA2	-1.71393403529527	6.87888079134959	1.10992738474809e-22	3.64815606197465e-21
ATP5H	-1.63920343233607	7.16353686640964	1.11541199843625e-22	3.65930472882857e-21
RRP1	-1.64336473425572	6.23951934737543	1.21703952920263e-22	3.98523468307812e-21
TSPAN13	1.85115008720179	6.07651095895168	1.23291181769545e-22	4.02966281200422e-21
THOP1	-1.68902971383827	6.2133829589022	1.24826318578975e-22	4.07222575871632e-21
RNMT	1.53754083385769	6.698315095239	1.27440060852734e-22	4.14975214910784e-21
RRP36	-1.74066677239767	5.64421442831342	1.36645283868886e-22	4.44122571325529e-21
IL24	2.03038741778847	5.05916556446617	1.37999677996003e-22	4.47692461862359e-21
TXN2	-1.5189234364678	7.28267246254213	1.38613154811085e-22	4.48849930560489e-21
EIF3I	-1.39781832079972	8.15280885387249	1.70597759890077e-22	5.51399709692771e-21
GTF3C6	-1.80217732364188	7.34766459454294	2.11300302994327e-22	6.81696881579115e-21
MATN1	3.88468340189854	4.02898373265074	2.5720085046442e-22	8.2825305179021e-21
GALE	-3.01742310494733	5.17814131966655	2.88503185744567e-22	9.27346820942924e-21
CTD-2267D19.2	4.92610291786157	3.14255826346278	3.01867965335899e-22	9.68525365479547e-21
OLA1	-1.46668559937412	5.91129075923498	3.07954303789557e-22	9.86243398546556e-21
ACOT7	-4.28624818086704	4.23855081703106	3.45263344744623e-22	1.10370655323665e-20
RP11-367G6.3	-1.9949912055052	4.45409763366553	3.66886976098091e-22	1.17069081460789e-20
MEGF6	3.52751611956905	4.20407251186428	3.82764553439896e-22	1.21912950481785e-20
ZDHHC16	-1.91195099196125	5.58246198616489	3.97689041021588e-22	1.26436192205518e-20
EHD1	-1.4957973384936	7.84443279870495	4.38188781814232e-22	1.39059329197889e-20
SRI	-1.38896960941154	7.53569572111531	4.41531931347965e-22	1.39866437528089e-20
COG5	1.79025349313364	6.76769043348526	5.11957222279921e-22	1.61882169779144e-20
PDHA1	-1.51173431229245	6.72008405629002	5.55260793970992e-22	1.75257946631349e-20
MRPS17	-1.9045867169597	5.38027248044485	5.57333607620637e-22	1.75595233564945e-20
P2RX5	1.46745292044679	7.3392973111596	5.95023887258016e-22	1.87132872168951e-20
GBP1	-3.03239954806134	4.82135540043299	6.33173346692075e-22	1.98773234115936e-20
ISCA1	1.52334006944849	6.35701713539753	6.47101832263775e-22	2.02781767723376e-20
RPUSD3	-1.83074493884552	5.93798774672943	6.53538968508752e-22	2.04432601133167e-20
ANK3	3.72226308767343	2.91362801209858	6.61107665419663e-22	2.0643086852729e-20
PTK2B	1.26875085112156	7.57762167571117	6.65799142762344e-22	2.07525201610381e-20
EFCAB4A	2.581574222312	4.2447945706087	7.09809075332017e-22	2.20849136855083e-20
RGS1	3.52473634966603	8.90037643624596	7.7266394565978e-22	2.39978716763888e-20
ETV3	2.67687824639982	5.19328722754522	8.30020031820686e-22	2.57335643198874e-20
AHNAK	1.48029239306272	8.05102775693772	8.98873381525308e-22	2.7818937963454e-20
RP11-498C9.13	-6.19468010815048	4.10138384234395	9.75726550792464e-22	3.01440891645884e-20
RIC3	1.62545118157898	6.18417590855775	1.00301696808028e-21	3.09325479785745e-20
AC005944.2	1.96271182341776	6.99444765714809	1.06572298144508e-21	3.28085071365294e-20
CSTB	-1.60633868035841	7.032930938861	1.0854384834874e-21	3.33567264011612e-20
LCP1	-1.98943196101275	9.75340873221014	1.29235384712781e-21	3.96457883699595e-20
FAM26F	2.51407341219499	5.42519451628448	1.30337779928208e-21	3.99139478077872e-20
PNRC1	1.78021209351517	7.91153558692098	1.37082569768172e-21	4.19060457161933e-20
SSH2	1.39501210814119	6.38312818180379	1.3965070777497e-21	4.26166191300719e-20
SLAMF7	-2.29479861016171	6.47270422717183	1.54864810754617e-21	4.71771094225651e-20
MRPS14	-1.55174917009535	6.12050398493106	1.55274626986261e-21	4.72196891735959e-20
NDUFB5	-1.40877292429317	6.02985800159632	1.55677379229303e-21	4.7259976618118e-20
GNG5	-1.50000448021241	7.64704860085469	1.60234802820549e-21	4.85047993457432e-20
COA3	-1.990457062447	6.453012737431	1.60332689133247e-21	4.85047993457432e-20
ABTB1	1.54993243856034	6.42685744020968	1.6731801999613e-21	5.04776638722064e-20
TMA16	-1.74217227998965	5.76993397773414	1.67431345338441e-21	5.04776638722064e-20
APOO	-1.90641980776042	4.3218293105161	1.731077041839e-21	5.20991620543834e-20
TOMM40	-1.70890581888292	5.69980100493744	1.94599238796675e-21	5.84667060068497e-20
MRPL1	-1.5024401135052	5.50884626648462	2.14478457467394e-21	6.43288217371331e-20
BLMH	-2.42856692214277	5.04145617724271	2.17036869513722e-21	6.49847037725505e-20
XRCC5	-1.74456693894606	8.369413903887	2.19624278478687e-21	6.56470108286893e-20
MRPL14	-1.61336606001655	7.3252227531891	2.20805064716027e-21	6.58873269901782e-20
EXOSC3	-1.64198618434652	6.02524860416388	2.27603276146622e-21	6.78001854633704e-20
PKN3	-2.53519008705652	3.61465173567921	2.35210890727688e-21	6.99318729254215e-20
NINJ1	2.04127822625512	5.99447795723814	2.35559151052689e-21	6.99318729254215e-20
RNU6-118P	4.36360171506042	2.25693717475657	2.42914530186346e-21	7.19932792345499e-20
RBM39	1.30081973362467	9.28591739853205	2.48171850268105e-21	7.34269538712027e-20
NDUFS6	-1.54204548839039	7.07487077547217	2.65852608836183e-21	7.85253161842822e-20
TPST1	2.74851622346226	3.71457540626323	2.66969076231461e-21	7.87221124280493e-20
RANBP1	-1.3887066456994	6.98509294448328	2.70411227337633e-21	7.96028740947113e-20
AHRR	-6.57513362020349	2.73246491628143	2.80297204581615e-21	8.23744020052794e-20
TMEM177	-2.50441709091111	3.73366650560721	3.25485996363729e-21	9.54940961814793e-20
KIAA0430	1.40134349453475	6.65480660273168	3.26836481148811e-21	9.57296936242563e-20
RPF2	-1.57952655160879	6.42051934482301	3.41906218127787e-21	9.99761225783025e-20
SAE1	-1.4925146949394	6.78893593431393	3.59792246263944e-21	1.05030504476984e-19
ATXN1L	2.05940287145928	5.11845534255889	3.68097034374496e-21	1.07275745717874e-19
AC132872.2	2.97853483241169	4.00130091213896	3.69288482154666e-21	1.07443900149026e-19
RP11-203J24.8	2.29407162488266	4.38422566259154	3.82070614695015e-21	1.10978185524203e-19
GCHFR	-1.9548222331345	5.65404886900569	3.90864407304297e-21	1.13344196121442e-19
MKKS	-1.99825545266168	5.85266892616403	3.95499751866614e-21	1.14498487767212e-19
PFDN6	-2.23687651164901	5.60922320968206	4.06836573182441e-21	1.17585856506912e-19
GSTO1	-1.47823392105251	6.44635663077573	4.08868910251666e-21	1.17978246941595e-19
SLC25A45	2.20737106284493	5.40681614997004	4.11486525434746e-21	1.18537947014036e-19
AIFM1	-2.38020217367756	5.2490106170782	4.35534053960482e-21	1.25259020847911e-19
MATN1-AS1	3.35154767153595	4.5942524938283	4.6390376151756e-21	1.33199034054122e-19
GAR1	-1.70111200078658	5.08017357675896	4.76132465534965e-21	1.36486103153187e-19
NUTF2	-1.72564476434717	7.00621492535175	5.16438888102816e-21	1.47797878843958e-19
UNC45A	-1.38774335886157	6.68008620890623	5.45524912636159e-21	1.55866807554835e-19
SMAP2	1.79127674206443	9.40880730732508	5.48037010774707e-21	1.56329121866338e-19
RAN	-1.42388365074173	9.48940969943682	5.49761228930181e-21	1.56565551287836e-19
GSAP	1.57597458371526	6.7396715367918	5.71104810186175e-21	1.62379491234398e-19
POU2F2	-1.73189378526678	8.79342681528066	6.44242679043549e-21	1.82877069573953e-19
PSMB2	-1.65011469824199	7.74049939761184	7.00208765799761e-21	1.98315003250097e-19
FKBP3	-1.57587623251764	7.05409026630448	7.0089598540867e-21	1.98315003250097e-19
BZW2	-1.79080912792606	6.03663160930625	7.08813895226623e-21	2.00231337187928e-19
CCL17	-8.60499679059774	2.50802209585756	7.12967587827074e-21	2.01079858721681e-19
RARRES3	3.45259116822754	3.7027732251933	7.63705076993164e-21	2.15042624417109e-19
SLC2A5	3.3820896503867	4.05923190219608	7.75613036538518e-21	2.18044526638465e-19
ADAM28	1.89899735098816	8.0695529742439	7.81015995249442e-21	2.19211006307091e-19
VAMP2	1.36304786829503	7.23710746124221	7.96929826874895e-21	2.23319149883564e-19
BTN3A1	1.66807633038376	5.56003094482748	8.17158376734062e-21	2.28621302009149e-19
AP001623.1	7.33542402923471	0.72897072755077	8.65484796903273e-21	2.41632201670848e-19
MYO7A	-5.6578199447748	1.62423508486289	8.66426801141608e-21	2.41632201670848e-19
SELK	1.49989740966598	8.47835277794351	9.43154081395872e-21	2.626113418358e-19
MRPS15	-1.43429376074408	6.63201142430711	9.78560376025442e-21	2.7203667305534e-19
C9orf72	2.08953633447919	5.29805690119066	1.02810095105756e-20	2.85355130637977e-19
DNPH1	-1.90574725219538	7.11078026027089	1.07537242677322e-20	2.98002571387584e-19
CIRBP	1.27874115128177	9.03685413701331	1.0910988296587e-20	3.01557395360506e-19
CTSH	-1.37908444980291	8.96581184579875	1.09164949824546e-20	3.01557395360506e-19
DYRK1B	2.42771560721166	4.36218663973204	1.13877476435207e-20	3.14079109297481e-19
IFRD1	2.01809853837546	6.99760188870118	1.15900855428038e-20	3.19156276852705e-19
MTMR6	1.7825796845565	6.34544156147054	1.40027093495059e-20	3.84986439757012e-19
PHF23	-1.88488361032013	5.52739156821839	1.47284505410202e-20	4.04304059906248e-19
CRYZ	-2.33180613172325	5.74944660146761	1.53889763328868e-20	4.21773730653384e-19
HMBS	-2.15873270241954	5.71471908986094	1.55245892871768e-20	4.24824676487595e-19
RHOF	-1.33973187645466	7.44002161723692	1.64680915193226e-20	4.49939137979492e-19
ARPC1B	-1.35766491754611	9.32932153357242	1.80273643216298e-20	4.9177299926368e-19
DESI1	-2.60460270596659	5.65003013574376	1.9266933238859e-20	5.2476883896369e-19
MXD4	1.73539673990754	5.70363790642514	2.07851806612e-20	5.65240542833192e-19
RP11-44N11.1	3.89763359453697	4.11946717894837	2.10026988370232e-20	5.70268931466131e-19
MIR146A	-4.24179096556002	3.3158433586541	2.18064259803152e-20	5.91173898746964e-19
IDH1	-2.26572002176365	5.02769439345911	2.27322333824885e-20	6.15318626820735e-19
MVP	-1.26810807387598	7.78918227714919	2.35585284998099e-20	6.36699272562096e-19
DNASE1L3	-2.69377165394533	3.72704843790716	2.45811167144595e-20	6.63310813069505e-19
BACH2	1.39849579743308	6.619681151145	2.50580608346815e-20	6.7513906279698e-19
NSDHL	-2.32748545802705	5.11572496099463	2.65985106962659e-20	7.15540858515239e-19
ATP5G3	-1.57237142877432	8.34651792940458	2.78479968955305e-20	7.48003185430486e-19
ERO1LB	1.96543371974436	4.9146526111014	2.99584953643997e-20	8.03457438561186e-19
ECHS1	-1.42568843355747	6.84252036799963	3.0898942705653e-20	8.27410278944943e-19
LSM2	-2.14755685963464	6.29506492566605	3.23771400927574e-20	8.65667693672717e-19
SMAD7	3.63049860364591	4.68980673150662	3.37827214903417e-20	9.01869722107047e-19
LIX1	4.06292108591869	2.93157151190651	3.51651976202287e-20	9.37345496322132e-19
RP11-617D20.1	3.29158099671443	3.24497140361648	3.83333296037064e-20	1.02023835837201e-18
RALGPS2	1.44922718455685	7.70594750921478	3.83996623297453e-20	1.02045060106068e-18
WDR3	-2.05883172125575	5.2366994317454	3.85554555618102e-20	1.0230359574413e-18
ZYX	-2.19504174538138	5.74156168882278	3.8933271772705e-20	1.03149574275382e-18
RFC2	-1.66351016099841	5.96800868316288	3.94752727106739e-20	1.04427325055801e-18
PDE4D	2.37392925159793	4.69122670684539	3.97668898804249e-20	1.05039854448506e-18
PPP1R15B	2.02893574747873	6.30650406154554	4.11541092726395e-20	1.08540083671399e-18
FXYD2	-6.89822409557854	3.40947342533286	4.20966997205335e-20	1.10858869173682e-18
PDAP1	-1.26966109021204	7.65040472137037	4.54852331830293e-20	1.19602223674955e-18
VASN	3.05813175328443	2.69091655500258	4.5731192648086e-20	1.20068413610275e-18
GTF2H5	-1.77044425391295	5.93402836149269	4.6547895017986e-20	1.22029459113119e-18
RALA	-1.49821999029016	6.49517492933193	4.69216448946256e-20	1.22825132129854e-18
MTSS1	1.3308874523996	7.46902125204276	4.80017187928133e-20	1.25383908704296e-18
LINC00936	2.04516682684926	5.26215589441226	4.80425590940628e-20	1.25383908704296e-18
VASP	-1.61918421064958	6.57362088575339	4.9210600654251e-20	1.28240918485877e-18
TIMM8A	-2.36485540529786	4.42091761946784	4.99060324178603e-20	1.29859655187307e-18
ERGIC1	2.08664768063729	5.40550825748986	5.49203004232376e-20	1.4269485485895e-18
WDR61	-1.50488771440532	6.3624270026275	5.6664182560002e-20	1.4700740300359e-18
LYST	1.35757904979405	7.15505096870541	5.81483547298015e-20	1.50634389748935e-18
SNRPD3	-1.34703000181461	7.50476035798705	5.85366887765533e-20	1.5141605620515e-18
DCTN2	-1.38620622859737	6.91683333451532	5.9600059565912e-20	1.53938942624747e-18
PINX1	-1.79031214592114	4.43046436702169	6.11588186224649e-20	1.57732021007732e-18
RP11-762I7.5	-1.6815183226339	5.60350233413389	6.21647075848952e-20	1.60090143862957e-18
ARID5A	1.98416420743985	8.49964994991194	6.44583379385589e-20	1.65752720175535e-18
NUDC	-1.37057536250992	7.88207997705193	6.71745720937713e-20	1.72483783793199e-18
VCPKMT	1.6453902248443	6.74212956896145	7.07167218039388e-20	1.81312697575319e-18
PEX11B	-1.71055710383256	5.81927628572886	7.16554970682433e-20	1.83450662040308e-18
SIRT1	1.7728923411537	5.06801003044764	7.33112639161442e-20	1.87243641563819e-18
C10orf54	2.73694530229906	6.32320118953734	7.33511920800734e-20	1.87243641563819e-18
XXbac-BPG299F13.17	2.32573993562894	4.57794128681113	7.57895024967314e-20	1.93185895139628e-18
PTEN	-1.32111798527544	6.68302532363872	8.30919028187478e-20	2.11491268222507e-18
TBL3	-1.58231310260875	6.62954643369337	8.80553710360006e-20	2.23798868885975e-18
CSNK1G3	1.46293289981141	5.52103576196348	9.3960031694684e-20	2.38459377969992e-18
STIM2	1.4769537298557	6.09188007497123	9.53096521170879e-20	2.41213549190945e-18
MPV17	-1.25757347419412	6.94529913792611	9.5321149771785e-20	2.41213549190945e-18
NPM1	-1.33157657292873	9.71842488448578	1.0106584069181e-19	2.55381111320374e-18
MAP3K1	1.3442241292057	7.05926885644282	1.01835375193874e-19	2.56954310337674e-18
ARL10	-1.87596334714798	5.46058616695182	1.02863943875132e-19	2.59175637262327e-18
VDAC1	-1.77966619744914	7.26376261730349	1.05471038509179e-19	2.65362097751296e-18
ORMDL2	-1.55553474956589	6.67248078218723	1.06856162201815e-19	2.68460754635191e-18
AHCY	-1.84669574936309	5.84703337936816	1.16871417958049e-19	2.93201379399489e-18
TUBA1C	-1.6212891172042	6.65591247882285	1.17936697338562e-19	2.95450012845572e-18
CHD7	1.27511413411498	6.90464725169155	1.27861746965339e-19	3.19855580462935e-18
ANKRD37	1.71396543942223	5.59858511150928	1.32398659427475e-19	3.30731851249833e-18
PSMD2	-1.52903799568677	8.12353089950394	1.431033540957e-19	3.56962232484652e-18
KAT6B	1.51609329431745	6.17175819847985	1.53192734358664e-19	3.81191068898541e-18
SCIMP	1.65215193803535	5.5585686027434	1.53252499963213e-19	3.81191068898541e-18
NAPSB	-1.24461964864826	8.79330061004637	1.56011598769312e-19	3.87502672738662e-18
PTRH1	-2.4308039218487	4.48818597845433	1.64976370103389e-19	4.09188199663525e-18
LSS	-1.76446415039995	6.3456516147404	1.66063327080157e-19	4.11300755994848e-18
VARS	-1.75252473706385	7.13652471309261	1.6643464243692e-19	4.11637363175669e-18
HIP1R	1.32033916738902	7.70829804936031	1.71584438416324e-19	4.23774786744044e-18
DTYMK	-2.00682924240503	5.92493846319705	1.78764847295935e-19	4.40856356906791e-18
C9orf156	1.91442091084998	6.10525852275674	1.7900492588575e-19	4.40856356906791e-18
PSMD14	-1.85920097121926	6.84090784433189	1.87892439080834e-19	4.62093838223271e-18
HDDC2	-1.64889000322207	6.40995300537142	1.89147139539863e-19	4.64526247471073e-18
KIAA0226L	1.51431468798317	6.07373643191735	1.90543804005534e-19	4.67299993946812e-18
RP4-758J18.2	-1.43496307853241	6.56616956685583	1.91215593255298e-19	4.68290737207582e-18
ATF7IP	1.48070980620976	7.55321162889276	1.91998892874642e-19	4.69551418294545e-18
ARL3	-2.03719985702341	4.35359471666718	1.95471727252033e-19	4.77376902615788e-18
RGS16	2.51941816303461	6.42110172664123	2.17120118790854e-19	5.29506610484921e-18
ICT1	-1.74691896643239	5.33947180351745	2.26459105076611e-19	5.51513079577942e-18
SRC	-3.28577667778161	4.06926010425891	2.2947876860669e-19	5.5808981194111e-18
N4BP2L1	1.68853607979019	5.75286102686823	2.33992461538754e-19	5.68276692009258e-18
PDCD11	-1.52929767351376	5.96444723594508	2.38965682216908e-19	5.7954978075518e-18
CYB5R2	-2.2045704833803	4.49436818404632	2.41401474888446e-19	5.84646286689663e-18
UGCG	-1.39536993915132	5.93663842111847	2.48346152881178e-19	6.00633586345819e-18
TRAK1	1.4840493101452	6.07365646518817	2.55519478697511e-19	6.17128950898437e-18
TNFAIP8	-1.48461896262904	7.72708757564716	2.69284819044975e-19	6.49477840802819e-18
FCRL5	1.73075981012989	6.93644493356657	2.69999713906809e-19	6.50305096057089e-18
GPN3	-1.75877403485868	5.57401629142911	3.05854541861559e-19	7.35649589957526e-18
RPL26L1	-2.03706441029262	5.08849240066194	3.08372291368507e-19	7.40686522921664e-18
CD97	1.98019064131199	7.95694829104453	3.22513014982665e-19	7.73588831273921e-18
SNRK	1.66945480938369	5.41257015700159	3.29334443082126e-19	7.8886877694987e-18
CHD2	1.25055596580604	8.16011099903664	3.74319595834743e-19	8.95397052362013e-18
DDX1	-1.50151340024604	6.87820159720701	4.04024818537141e-19	9.65133603407166e-18
FOSL2	3.21747498978676	4.10588046996905	4.225327917919e-19	1.00796840344791e-17
RP3-425P12.5	-2.64558863470884	3.24003881025862	4.53208556029561e-19	1.07967367993636e-17
PYCR1	-6.20793100543891	5.55241489540698	4.564039079206e-19	1.08580663046253e-17
PSMA7	-1.33379930726349	9.20196440541563	5.18264338276501e-19	1.23130030150854e-17
ARPC5L	-1.39056516042187	7.46652476889376	5.25337966036464e-19	1.24641243882138e-17
RPS6KA1	-1.51441459005588	6.88005489553744	5.27130155981467e-19	1.24896990616422e-17
IL2RA	-2.34508893850096	5.98692764692918	5.54005471192816e-19	1.31087140314988e-17
IL4I1	-4.98589226387593	3.30501222579265	5.62840551258358e-19	1.32997701071671e-17
COPS7A	-1.55044167756135	5.9676454261088	5.65768268200275e-19	1.33427422091843e-17
NDUFS2	-1.32969831817584	7.22337556940069	5.6618521784369e-19	1.33427422091843e-17
UTP6	-1.39467156274442	6.58835973315192	5.78535370188169e-19	1.36154367202023e-17
LARGE	2.9106283017616	3.74892189007	6.0318599058845e-19	1.41764922465452e-17
ITGA4	1.89795769683154	6.08940305646702	6.08336204157799e-19	1.42783447864473e-17
RABEPK	-1.77513930157069	5.47930817804984	6.44567979498944e-19	1.51084660717407e-17
PTPRK	1.87881843519952	4.38965742358512	7.02885923731891e-19	1.64533644743987e-17
ABCF2	-1.80083779329147	6.50148249747058	7.93326664137101e-19	1.85266561174727e-17
MRPS33	-1.55454303880367	5.50041720305408	7.93575742421768e-19	1.85266561174727e-17
RP11-380I10.4	1.81441930332206	4.61258468090111	8.00944746889007e-19	1.86737597921349e-17
RP11-54O7.18	-5.12176998122891	1.14694573869716	8.1698870089028e-19	1.90224559570805e-17
GPATCH4	-1.75502283500376	7.14857231933405	8.22777844228829e-19	1.91317731172677e-17
RP11-227H4.5	-3.89843210590547	1.42000175056774	8.65367526916813e-19	2.00953739384693e-17
SIK3	1.360969711521	5.627123364104	9.00666558218866e-19	2.0887341428402e-17
LINC00926	1.51104982696519	9.23444469035977	9.15474149529671e-19	2.12026238128157e-17
PSAT1	-5.75205622328808	5.31742255152204	9.68012599861319e-19	2.23897729116072e-17
EXOSC8	-1.24293747504417	7.35376865556916	1.0058046822358e-18	2.3233158089267e-17
TPI1P1	-2.08139253737316	3.84061229019643	1.05562841715778e-18	2.43518713752255e-17
SH3BP2	1.5232464333814	6.30499002306953	1.09538323155526e-18	2.5235666913011e-17
HSD17B10	-1.40062401892736	7.13517650807384	1.10697869015154e-18	2.5469249178934e-17
STOML2	-1.37940448361989	7.61845460670482	1.1189801818832e-18	2.5711547254152e-17
B4GALT1	1.83936366561161	6.13009791537906	1.17013663834774e-18	2.68517181865467e-17
TWF2	-1.54287216315198	5.35474205558523	1.33465213425326e-18	3.05867984528867e-17
CD52	1.49335631663438	10.7262689326233	1.49737763603486e-18	3.42711326488292e-17
ETFA	-1.60121347149673	7.12298613496543	1.52512237278712e-18	3.48605095562818e-17
SNX11	-1.38839371556498	7.01235701664487	1.5419415055831e-18	3.51989414707913e-17
COQ9	-1.77355054152313	5.32689672096186	1.55710256023621e-18	3.54986901803004e-17
POLR3H	-1.20728787064634	7.04668417547149	1.58893619968126e-18	3.61772635255554e-17
GNG11	-3.18469782911467	5.04854066245715	1.59426930410272e-18	3.62514864129262e-17
CSK	-1.23571275131996	7.79237648932462	1.60044038338358e-18	3.63445461608381e-17
MACROD2	-2.41528976991499	6.45331686834492	1.68925362797979e-18	3.83116588052588e-17
RP11-356M20.1	-5.55193122170003	2.76000618001214	1.71752527417125e-18	3.89023924147131e-17
SLC25A11	-1.5769901800737	5.98714539812925	1.72191676022635e-18	3.89514055230503e-17
SDHC	-1.58864628920797	6.67515096093994	1.75635146727794e-18	3.96790203576512e-17
DIRC2	3.71189163692426	3.56090316781544	1.75942920763028e-18	3.96972633866104e-17
HES4	5.61896329237772	1.59208517206659	1.82082015960354e-18	4.10294604520974e-17
GTPBP1	1.41909177599628	6.32037420164192	1.93148812369962e-18	4.3467183180195e-17
JMJD1C	1.60470083496611	7.86556565394861	1.96455351193281e-18	4.41544764905619e-17
SARS	-1.18857941578887	8.16197212164833	2.15609761465827e-18	4.83973336199159e-17
RBX1	-1.40339624310421	7.72243353798294	2.24881391581592e-18	5.04137950409708e-17
EPC1	1.30573068734007	7.13668504764958	2.33444315744654e-18	5.2266418759424e-17
SLC25A42	2.25139998573224	5.71071816891645	2.35964285163622e-18	5.27630625367147e-17
TXNDC9	-1.74023903290021	6.00011603398083	2.44228927499907e-18	5.45413413315885e-17
RP11-521C20.3	-3.01951600938949	2.92443001822994	2.47383113257568e-18	5.51752693676255e-17
MRPS9	-1.41032071622746	5.98463932630328	2.48464058476195e-18	5.53457646689777e-17
KAT6A	1.52005694527423	6.07608913677093	2.48859924479301e-18	5.53634178046445e-17
DHCR7	-2.01255574134324	5.15431698366609	2.50090333504007e-18	5.55664494491877e-17
FGD3	1.2300755680901	7.34435970948248	2.50781897668804e-18	5.56493941958972e-17
S100A2	-6.56283724619864	1.23323196840284	2.52742810315502e-18	5.60134446283506e-17
TKT	-1.31288892624534	6.89087913208904	2.54530917142637e-18	5.63383242677993e-17
AIFM2	-2.242707840142	4.63770878180823	2.56070688028687e-18	5.66074848403239e-17
CPSF3	-1.74720685951288	5.78794572449337	2.58812779831036e-18	5.71414175268371e-17
AP000688.14	-2.89934931759251	3.63638538108461	2.7575996704808e-18	6.08062898335778e-17
SAMM50	-1.25612733783411	6.18925183159877	3.15602275102803e-18	6.94548788953304e-17
CD81	1.45088885497256	6.46041764031101	3.15776213666863e-18	6.94548788953304e-17
TCL6	3.42170998469049	3.64746682686173	3.17711612423905e-18	6.97927795834724e-17
RERE	1.4249243360678	5.96181683569558	3.23504037792945e-18	7.09760552678473e-17
PPA2	-1.36439521358288	6.76649974510045	3.38583315675415e-18	7.41913265401041e-17
BLVRB	-1.94946399413775	4.41815690900488	3.46926867042496e-18	7.59244455207145e-17
XAF1	1.6919111430403	5.92992478727382	3.51656961361631e-18	7.68634203296185e-17
RNASEH2A	-1.62510702217945	5.28622236094485	3.64067848137699e-18	7.9476783926789e-17
UVRAG	1.20126227811955	7.09244299351723	3.67030671454166e-18	8.00236698384982e-17
JARID2	1.64686870352661	5.62535712722389	3.68271712290579e-18	8.0194261035032e-17
USMG5	-1.68614110747661	7.6474852206129	3.79029571383253e-18	8.2434217477706e-17
DCPS	-1.56352734328414	6.1686276483942	3.88509718332147e-18	8.4391067512496e-17
SNRPD1	-1.26395643746689	7.78156222435232	3.93107582637896e-18	8.52838609181918e-17
MRPS16	-1.46154549152397	6.84327073666235	3.98381698551899e-18	8.63209712624349e-17
THOC7	-1.2995047528939	6.47920614256284	4.00294966010759e-18	8.66281902928728e-17
COPZ1	-1.3564358241529	7.22914710140869	4.1817270361987e-18	9.03852644684431e-17
UBE2T	-4.072362527702	4.30477614188211	4.44319910232742e-18	9.58807382276382e-17
TCP1	-1.41428120337969	8.26080718247985	4.44694491036341e-18	9.58807382276382e-17
ACTB	-1.86366915002473	13.408172283903	4.45396788334912e-18	9.59138945914318e-17
SPSB3	1.31005053422629	7.91297131801311	4.83001861718784e-18	1.03884016654547e-16
SLC25A23	-2.06568137982044	4.92791011251087	4.85640116625038e-18	1.04323133652401e-16
CNNM4	2.55241946191493	3.66433627620604	5.03133776593144e-18	1.07948432116659e-16
KIAA0020	-1.24411825770768	6.55902560092016	5.2511713930115e-18	1.12526939924264e-16
IPO5	-1.30657354569504	6.26744074712111	5.63560032399379e-18	1.20617022356616e-16
RRM2B	1.93171556402308	5.32682347964772	5.71309157782528e-18	1.22126062750431e-16
PSMB6	-1.32542538540833	8.48444362009711	5.79182057918338e-18	1.23657844502565e-16
FAH	-3.0120105275328	3.07335571774344	6.35926215881895e-18	1.35607387937937e-16
MRPS31	-1.95527242128758	5.53727675323953	6.51118668535458e-18	1.38677966358234e-16
MRPL20	-1.38011720792662	7.4257049914898	6.66333983245719e-18	1.4174593711721e-16
FASN	-2.46297201557776	3.86723062458275	6.80253149835823e-18	1.44531064131582e-16
APEH	-1.3717356205909	6.87241135911632	6.98865085622496e-18	1.4830527775722e-16
DDX3Y	1.73785808564613	6.56402522909595	7.08575238692861e-18	1.50183595439798e-16
ACSS1	1.55434099377354	5.84636293520235	7.52663142952311e-18	1.59334960262277e-16
BIN2	1.57314730218257	6.19821821310154	7.79459444936037e-18	1.64808075624565e-16
MGLL	-3.00112526917899	4.5284478298805	8.41095431553715e-18	1.776255400501e-16
AP2B1	-1.30679553769741	5.88760468125318	8.43747762586415e-18	1.77970728306225e-16
TATDN1	-1.29774336911421	6.21472791307282	8.67490796797044e-18	1.82758362322809e-16
LMBR1L	1.37467444055633	6.21386768962212	8.95328612470618e-18	1.88396102498932e-16
LPCAT1	-1.4056354776797	6.96811043485342	9.28687623418981e-18	1.95180670470004e-16
UTP14A	-1.5056268135217	5.37998223583234	9.43979587554295e-18	1.98156387370641e-16
GBP2	-1.64320572960962	5.04763160838348	9.46469707044858e-18	1.98440878865544e-16
FLVCR2	-6.01982288855751	1.36507000264643	9.68059948289133e-18	2.02724506057291e-16
HSPBP1	-1.42566454888921	6.24220719859221	9.88819658192449e-18	2.06824169176473e-16
CCNT1	1.98391329284702	5.77464419710289	1.03628280835271e-17	2.16492726246779e-16
TTLL12	-2.67579703705299	4.17352715084738	1.11513750976443e-17	2.32688478469461e-16
PLEKHA2	1.48936087899622	6.73088712345015	1.12447082499252e-17	2.34356339044329e-16
FBXO33	1.78174176336457	5.47234835773693	1.13595108633618e-17	2.36467151138982e-16
CLTA	-1.24892804210303	6.79896630390996	1.13969918045415e-17	2.36965277876591e-16
PTS	1.29286878943559	6.09831211424843	1.19396977855079e-17	2.4795434142208e-16
MFSD2A	-2.81405615147415	4.50560254532408	1.19773333906895e-17	2.48440867935464e-16
PIGS	-1.75788748888814	5.90140744671356	1.21980905613566e-17	2.52720155871898e-16
GSS	-1.64453698831378	5.83940624926963	1.27362360531981e-17	2.6355718772334e-16
ZFAND2A	1.58210933210466	6.50795020840516	1.30501777538271e-17	2.69734525063145e-16
SP140L	1.21773164811345	6.48082280742793	1.30930784639414e-17	2.70301735561368e-16
AP001056.1	2.11672650199442	3.63216038573494	1.34415241409248e-17	2.77168031990815e-16
EHF	-8.06783347145167	0.352747202582809	1.36944796612041e-17	2.82051438581642e-16
TMEM120B	-1.23837209259029	7.48034997103744	1.37212472146176e-17	2.82270269170357e-16
CHCHD1	-1.30397967456404	6.04204530315545	1.38992740423357e-17	2.8559659918247e-16
VIM	-1.71414725477764	8.87630487868345	1.41310663190398e-17	2.90018574712124e-16
PLEKHM1P	1.95130739674854	4.79097071376312	1.48394952673171e-17	3.04200954565423e-16
MRPS11	-1.5128847151183	6.11868069663037	1.56483139368597e-17	3.2040564110062e-16
TMEM62	1.50372142079388	4.98018561178276	1.59280752086209e-17	3.2575242467596e-16
MT1F	-3.46501874816998	4.46146841094549	1.59616478596644e-17	3.26057680460388e-16
LY6E	1.37109613634283	7.18261361603251	1.62045163034048e-17	3.30632639534816e-16
C12orf10	-1.68444860252086	5.54568986479528	1.6477673499555e-17	3.35700564766065e-16
SLAMF1	-1.68733354608622	5.77763077451596	1.6491295043695e-17	3.35700564766065e-16
SQLE	-1.67235112487062	6.69021787321807	1.73104308628849e-17	3.51965341940005e-16
ALKBH4	-1.82914247239154	4.23532450041394	1.90464797689384e-17	3.86387094260132e-16
NAF1	2.29665588759504	4.46518667478182	1.90475623500077e-17	3.86387094260132e-16
MPHOSPH6	-1.89642708940155	5.23512362568361	1.99535039376286e-17	4.04295445948289e-16
ADD3	1.41215395785638	7.47477923434443	2.00470825877242e-17	4.05721395982576e-16
LGALS1	-1.77823557735647	7.42163952570133	2.0199079339923e-17	4.08324972644963e-16
P2RY10	1.79089509582251	6.0028967691239	2.03874115536497e-17	4.11656210654871e-16
SNHG14	1.48451999882767	5.08558526042843	2.10682080592638e-17	4.24639986017871e-16
FAM117B	1.79678417033514	4.82837325381831	2.10790065116958e-17	4.24639986017871e-16
TAGLN2	1.20566598721868	10.5025998064862	2.11422804062772e-17	4.25424528405251e-16
CORO1A	-1.28123189431504	10.2105082512391	2.13383774541319e-17	4.28876859957415e-16
MRPL3	-1.85544814427162	6.77235297187417	2.17757226162001e-17	4.37164507080225e-16
NCOA2	1.41155516697192	5.26241772540368	2.19210082990166e-17	4.39576549445647e-16
TRA2A	1.2144206561819	7.42072912191792	2.21818923430103e-17	4.44298475956333e-16
TBC1D10C	1.22044072214911	9.01869135942123	2.23423257631811e-17	4.46999895074353e-16
RNGTT	1.58566188767888	6.04513095554588	2.25538196798794e-17	4.5071553248271e-16
HSPA1A	-2.7705060302458	3.49199941124131	2.30188175051077e-17	4.5948292567844e-16
LMO2	-3.08759514142862	3.870744300536	2.39006512590724e-17	4.76541377327412e-16
PSMC4	-1.33341105598038	7.88793552940112	2.42223135474914e-17	4.82404754773843e-16
S1PR4	1.37271076235162	6.59218379016929	2.54294867104426e-17	5.05870312421842e-16
LSM6	-1.64700566442498	6.90230817914486	2.61031488850798e-17	5.18681433414212e-16
RP11-796E2.4	1.42711054656924	5.5419979864297	2.72405145086271e-17	5.40667011007779e-16
UGDH	-2.66015012405226	5.36337808463026	2.82520345500088e-17	5.60107796078745e-16
NMI	-1.45899780970925	5.80577276453887	2.96033581127993e-17	5.86233657939307e-16
APEX1	-1.34774118525836	7.5902650854138	2.98472837738742e-17	5.90395479717155e-16
GPS1	-1.33479655218597	7.10243730398948	3.01212560384894e-17	5.95141562812458e-16
CBX1	-1.87952809662142	5.07606178111177	3.04846568444615e-17	6.01641884404349e-16
PARVG	1.37807665132709	7.50581153994591	3.41633531099001e-17	6.73484095242067e-16
RP1-93H18.6	2.44470983314068	4.0609052516225	3.47967792269935e-17	6.85198740499108e-16
RP1-30M3.5	-2.22206608038671	4.13835299837499	3.55764644807315e-17	6.99763844668246e-16
SENP7	1.45246421300142	5.27062820690065	3.56482608315549e-17	7.00388189775921e-16
ZBTB18	1.9218836441324	4.95754609432212	3.59442154449449e-17	7.05410270785978e-16
TMUB2	1.31242190262284	6.86099872526509	3.63786626543506e-17	7.13135981136743e-16
PPP2R5D	-1.43739859557837	6.35451405477643	3.74217474164673e-17	7.32762234405764e-16
HLA-DOB	1.54629679380824	6.53889539806988	3.80642523615797e-17	7.44509526615865e-16
NDUFB2	-1.63650295693652	8.1322129528163	3.81609443932828e-17	7.45566786213344e-16
COA4	-1.51676801100961	6.36341827509073	3.94696902976395e-17	7.70275674714872e-16
ANXA5	-1.66499935416483	7.61303134635933	4.06662139173236e-17	7.92741824479734e-16
GNA12	1.46742633644067	5.51957400582107	4.09799771597598e-17	7.97968686654297e-16
PHF19	-2.69032914105167	4.68321181646651	4.36772034733394e-17	8.49543470450293e-16
TP53	-1.42483358692243	5.97192569975774	4.55973350160689e-17	8.85905555656645e-16
SPOPL	1.54096954127946	4.9596166150668	4.59047100577694e-17	8.90887636037908e-16
OTUD1	2.23730874295256	4.76465085117503	4.66496090690056e-17	9.04340425920878e-16
HLA-DMB	1.31948944032385	9.05840714606996	4.74781477775519e-17	9.19383047661431e-16
IMMT	-1.41321212409324	6.40833731770942	4.83550959672806e-17	9.35328770004279e-16
ANAPC11	-1.49534060123482	7.18179566692667	4.84397286116356e-17	9.35930491163602e-16
SERINC1	1.69246388489812	6.61102753428909	4.96261543202462e-17	9.57795733381706e-16
ENO3	-1.39386896913347	9.08896362003024	5.15276941928391e-17	9.93399405353897e-16
POLR2L	-1.68840900124688	7.39845769459108	5.21141755830318e-17	1.00359964123887e-15
TMX4	1.77606128313002	5.34352134384652	5.29973644352633e-17	1.01948505447196e-15
ATP5A1	-1.41334205320482	8.94666018001436	5.37773401623871e-17	1.03335227481264e-15
ALAS1	-2.30212872382557	5.06868586179715	5.54816810480747e-17	1.06493158595679e-15
USPL1	1.44187044286032	5.85909745920857	5.77948151973434e-17	1.10811418699643e-15
NDUFAF3	-1.29557913469209	6.85205709031286	6.47958178481802e-17	1.24098540075934e-15
GOT2	-1.84514761786192	6.41438433536755	6.68193608936389e-17	1.278340639591e-15
CTU2	-1.49385652309136	5.12814628515162	6.84661734065969e-17	1.30841476304672e-15
PPP1CA	-1.18869137008563	9.12944950656705	6.92497310708753e-17	1.32194410208005e-15
VAV3	1.54025122570663	4.86315607185275	7.63630433598896e-17	1.45614413979393e-15
ZBTB24	1.2983443729637	6.31746553117947	7.79066105033953e-17	1.48395968547099e-15
MDH2	-1.16096271657537	7.98899919436363	7.99626290438958e-17	1.52146521377754e-15
SLC1A5	-2.44292057487621	5.24671951772835	8.13912142499638e-17	1.54696388301616e-15
C1orf228	2.11660198122179	4.77362034480649	8.26157817964929e-17	1.56853372474861e-15
LACTB2	-2.35313436524399	4.21860560013358	8.88096134245323e-17	1.68430032574986e-15
SBDSP1	1.55480881880298	6.04059440991529	9.3566809418812e-17	1.77259938190395e-15
CYP1A1	-8.23588942832385	0.477430649788336	9.36898231649423e-17	1.77300892625777e-15
RILP	-4.94630366595818	3.61373026213923	9.41557556373578e-17	1.77990004656739e-15
RB1CC1	1.28551772276785	6.47108011727767	9.51065349641295e-17	1.79593182546735e-15
AAAS	-1.23367017923036	5.95136523834335	9.65574711946334e-17	1.82136347498313e-15
PHF3	1.27173994585612	6.83051316439692	9.83214154691058e-17	1.85263822294481e-15
STT3A	-1.62194417761784	5.27789985473289	9.91931047553154e-17	1.86705126991544e-15
FIBP	-1.17685999724596	7.01012470309793	9.9752625939282e-17	1.87556388943472e-15
FARSB	-1.87003373246781	5.9984027022337	1.04543211426397e-16	1.96352588077549e-15
RARS	-1.46482956463917	6.48891909486612	1.06288546649692e-16	1.99350845322026e-15
RP11-265P11.1	4.9872401596413	2.25100319738296	1.06367573307475e-16	1.99350845322026e-15
GSR	-1.9429459778325	5.14671398618407	1.0781565712997e-16	2.01848456164309e-15
DPF3	2.94374713761189	2.76153391783191	1.10114764435363e-16	2.0593227496436e-15
RASAL1	-5.67916439971669	2.33169943783643	1.12377050927991e-16	2.09938580398168e-15
KCTD2	-1.35932728428752	6.05244634948632	1.15419985547252e-16	2.15393155526068e-15
LRRC16A	3.0474184396014	3.02786004468258	1.18572223574287e-16	2.21039861558634e-15
ANXA2P2	-2.18590497137903	3.60044194963732	1.21384546981458e-16	2.26041553622766e-15
RRP9	-1.55672975034206	6.36610738041952	1.23397749836792e-16	2.29546069536825e-15
RP11-285F7.2	3.346686522535	3.85738441051096	1.25050537660396e-16	2.32373400800178e-15
USP28	1.47551049716545	5.4202558288399	1.29492207215654e-16	2.4037162795891e-15
RP11-353N4.6	1.93610733562968	4.18147750237403	1.32135208567103e-16	2.45017630647334e-15
VOPP1	-1.20655873529259	7.492355864712	1.33273233031575e-16	2.46866075507428e-15
CCT8	-1.54393431196349	7.95146532219852	1.47014886094973e-16	2.72031989233514e-15
RNF139	1.35903591673758	6.50946504677598	1.47950180824269e-16	2.73473241214922e-15
COQ3	-2.81819279638738	3.57758924376133	1.59459779781039e-16	2.94436505728748e-15
CHAC2	-3.59002768824842	4.00759006913066	1.61185768217579e-16	2.97309529857868e-15
TRIM27	-1.39608252820532	6.31091172561138	1.61390705834647e-16	2.97373854818192e-15
PSMA3	-1.35121660299839	8.07296169034053	1.61609350908669e-16	2.97463274735682e-15
FLNB	1.47432060325693	4.96930314620267	1.62031020149286e-16	2.97925806343893e-15
MIDN	2.35588413000927	4.18991498683795	1.6468239461684e-16	3.02482810112402e-15
PIK3R5	1.66450445859602	5.7021465551897	1.65639826279297e-16	3.03922140852025e-15
CD72	1.29422151685239	7.90704330313729	1.68241251693718e-16	3.08371753366494e-15
TCEAL8	-2.19099912255385	5.05479106531077	1.74272267858771e-16	3.1909161002916e-15
ST13	-1.2361089279455	7.24977389580683	1.74500031781972e-16	3.1917443051669e-15
TUBB4B	-1.35452165508608	7.75679592196916	1.80993467693329e-16	3.30705514742481e-15
ARRDC4	4.50056800801746	2.91630185254859	1.83597724085682e-16	3.35113758179774e-15
CCDC109B	1.4534782862404	6.40828681356952	1.91158701950951e-16	3.48509101476605e-15
TNFRSF9	-7.06722013398744	1.13477786199014	1.9133520383023e-16	3.48509101476605e-15
CKB	-4.34476382606587	2.26230691581943	1.93447521798112e-16	3.51989944449717e-15
PNPO	-2.23216517528196	4.45721575237872	1.97735914988205e-16	3.59418940694777e-15
RRS1	-2.29099273605651	4.19839542854241	1.99892338092972e-16	3.62961310892389e-15
MIS18BP1	1.52592564404492	6.70849246760873	2.09965063440572e-16	3.80855715697286e-15
HSCB	-1.79544080489767	4.74270670046953	2.11020319242564e-16	3.82373191945645e-15
CKAP4	1.78045052151799	4.633720782483	2.12202070133326e-16	3.84116500864527e-15
SMS	-1.66288444330812	6.12370219096969	2.22123420058036e-16	4.01659785225939e-15
CD83	2.03509532240638	11.1888715770681	2.26482480344736e-16	4.09119075548352e-15
CYLD	1.19016633920588	7.51893861258799	2.29921139730021e-16	4.14902069073183e-15
TMEM55B	1.24584968573799	7.99165841243258	2.31178014940989e-16	4.16740079304962e-15
KLF12	1.52731906200487	5.55845498408982	2.41877986188489e-16	4.35579656693298e-15
DUSP8	3.80825413526904	3.10257689225088	2.51013628985931e-16	4.5156628770041e-15
AKAP6	4.90117572289805	2.54228285993554	2.53531075886388e-16	4.55626350765609e-15
CHD6	1.39698757497258	6.1735069179489	2.55138569911034e-16	4.58044459287919e-15
ASUN	-1.92232226393115	4.86125322087448	2.6275204168335e-16	4.71228943679493e-15
C9orf117	-2.37060759510126	4.30926286180211	2.65515586772489e-16	4.75697289990137e-15
POLR3K	-1.67797412650195	6.20469785531053	2.73975271904576e-16	4.9035123894815e-15
LAPTM5	1.62867716870968	10.7943809725079	2.84673039010629e-16	5.08976764840476e-15
TRIM69	-2.29074216280711	4.56851467210105	2.88889962406186e-16	5.15988752056647e-15
NUAK2	2.54944806369632	6.81820451474915	2.93426084421579e-16	5.23555970632218e-15
PEG10	2.38070829119664	3.15021085347008	2.95326151337939e-16	5.26409080764037e-15
BCKDK	-1.56823014164546	5.90577111920606	2.96075001412264e-16	5.27206463818213e-15
PHPT1	-1.83152289524009	6.25425657826092	3.13345416378798e-16	5.57391449725296e-15
LINC00116	-2.00919815037529	5.06307130295102	3.32884647336794e-16	5.91546843834469e-15
ZNF706	-1.12770694602116	7.66419277607416	3.4213979569646e-16	6.07376291121655e-15
NOB1	-1.30651661387295	5.95407238743748	3.44911200855428e-16	6.11675178312172e-15
RP11-277L2.4	2.11321965131539	5.64049737669324	3.454099440338e-16	6.11939035600307e-15
COL4A3	1.99512842614829	4.81745858033614	3.48389805534953e-16	6.16221619918742e-15
PFN1	-1.38774324412581	10.97964217996	3.48532072572135e-16	6.16221619918742e-15
ATP5J2	-1.54635031144782	7.07925231167111	3.63830732773845e-16	6.42620625584187e-15
GSE1	1.91614723127157	4.72057469185009	3.66272845944677e-16	6.46281229484221e-15
MED11	-1.4014760140868	5.43801443464215	3.78672220004501e-16	6.67486132963578e-15
RCC1	-2.56756102778334	4.98151131993613	3.99625119706349e-16	7.0371045752117e-15
ALG13	1.42499456046236	7.15247313076992	4.72111678017453e-16	8.30517585695492e-15
ATG9B	3.04042667097213	3.61860258890565	4.87351020713392e-16	8.56464316401445e-15
PHGDH	-3.23255107585637	5.10667786698956	4.97383305129663e-16	8.73217316616194e-15
ADRBK1	1.22222934360297	6.74109434534587	5.24797578127414e-16	9.20422312049744e-15
SF3A3	-1.41277411990818	7.01998274171766	5.43140591946323e-16	9.51638916911163e-15
RHOH	1.62180479739814	8.27703655000982	5.55855272775703e-16	9.72941471447041e-15
PPIAP22	-1.17168784481134	6.67670142824377	5.57101123652121e-16	9.74147024818099e-15
PAGR1	-1.36791106731733	6.13806262421458	5.57684766410176e-16	9.74193389155678e-15
AFF1	1.45586465210624	5.52575397822278	5.69868531903067e-16	9.94483148588526e-15
MRPL28	-1.20072572378912	6.91803919386931	5.84728188447109e-16	1.01939751776532e-14
MRPS18C	-1.47506458432341	7.20410954555711	5.94281373943883e-16	1.03502032916163e-14
DFFA	-1.40272827892648	6.08649105162314	6.24172494097977e-16	1.08599803301465e-14
ARPC2	-1.28740244191061	10.3450314603755	6.29526402918424e-16	1.09422452101705e-14
MTHFD1L	-2.46018196710197	4.1347490575625	6.34173430500389e-16	1.10120721010226e-14
CORO2B	6.62470597630124	2.06153304812508	6.35632367176088e-16	1.10264559250407e-14
PSMD13	-1.29037647855815	7.53902101460539	6.41556991870169e-16	1.11182017441445e-14
PEPD	-1.34506390937587	6.57650996416492	6.50722298728593e-16	1.12658714015526e-14
COX5A	-1.63497893068141	7.81720338336579	6.71509896227258e-16	1.16142651290107e-14
RPP40	-2.80701706295916	3.70263390161221	6.79099454246561e-16	1.17339259456081e-14
ANXA6	-1.25404690626505	7.70074292386019	6.90000911258895e-16	1.19105191848697e-14
CDKN1A	2.50765579967683	9.10775712689845	7.12121517380934e-16	1.22802335827643e-14
LPP	1.43408227868234	5.56600328324224	7.29490228489964e-16	1.25673557983995e-14
WHSC1L1	1.13671473890321	7.39965320936447	7.67313265258779e-16	1.32059446420423e-14
SYT5	4.12623160667677	1.77403123524402	7.89957066644198e-16	1.35822903317015e-14
BRWD1	1.43683726196264	5.93412820386786	8.53936416129677e-16	1.46679097961135e-14
WDR65	-2.19697800888228	3.88625164726968	8.68674790145448e-16	1.49064252997873e-14
ID1	7.53616039414857	2.15639524212255	9.12399024749656e-16	1.5641381712522e-14
PLD4	-1.61562832562356	7.63941943137955	9.21123814241012e-16	1.577548581373e-14
IGHV1OR15-1	2.50513121406994	3.4158386228041	9.28242183939545e-16	1.5881842297815e-14
TIMM10	-1.42024542102028	6.71942883469646	9.35108804034335e-16	1.59836877295644e-14
ADNP2	1.70685041198363	4.83458948869011	9.55737664966149e-16	1.63203406343731e-14
ACN9	-1.76546068462118	5.06385812598029	9.57998368087218e-16	1.63429848432908e-14
YTHDC1	1.19445965606965	6.89576097488573	9.77968721278297e-16	1.66674084408112e-14
FANCL	-1.41447989202981	5.56165979233975	9.92865123683351e-16	1.69048096910682e-14
C20orf112	2.4228991729148	3.28869990959629	1.01389657266943e-15	1.72461045425074e-14
PARP1	-1.29636130488966	8.40890018765646	1.01839757953116e-15	1.7305830977339e-14
MRPL13	-1.48439698862719	6.67976985844279	1.03171541775341e-15	1.75151221309088e-14
RALGDS	1.71172034382792	5.71113222849537	1.05657214090708e-15	1.79197094625618e-14
PDCD6	-1.12932611214794	7.90937446703106	1.06240348019181e-15	1.80011504405369e-14
GUCD1	1.37167912465393	7.47949165278756	1.14676909127422e-15	1.94118144530696e-14
FAM175A	-1.54354246900928	6.51217596751957	1.16958376231939e-15	1.97788604138461e-14
ZNF775	1.78937572118411	5.83435332064816	1.18141565308369e-15	1.99596464829193e-14
SH2D3A	1.66473810708024	5.50649263276497	1.21798632392028e-15	2.05378448731051e-14
SUPT20H	-1.18879792391643	6.10243043136628	1.21912816510819e-15	2.05378448731051e-14
PSMC3	-1.12359695080616	8.27667680778278	1.21916292910232e-15	2.05378448731051e-14
METTL1	-1.69965275819746	5.29734625258146	1.23475717792682e-15	2.07805235930976e-14
CCDC124	-1.55164512784574	6.29160300582452	1.24667340873549e-15	2.09608954087969e-14
ANKRD44	2.00998651812069	6.90650129357656	1.26397310524099e-15	2.1231348432511e-14
BRD8	-1.43281153785357	5.81366189410016	1.27320410634566e-15	2.13658800418044e-14
AAED1	1.66201945734952	5.05090520707501	1.30018298811225e-15	2.17976986866068e-14
ISOC2	-2.00584049454576	5.75100428667299	1.35206909435963e-15	2.26458622451844e-14
PYCR2	-1.4745408334081	6.07555412968054	1.388325116445e-15	2.32308641015859e-14
NDUFB2-AS1	-1.65190002356208	5.87702897999966	1.42200653145651e-15	2.37717076568341e-14
SLC39A10	1.77072030638899	4.64869683808569	1.44059218855875e-15	2.40594030650795e-14
RAB11FIP2	1.45807133275741	5.12487737439823	1.45452847457635e-15	2.42546140102616e-14
ZNF136	1.81484882741969	5.3870662792198	1.45505490659753e-15	2.42546140102616e-14
MYCBP	-1.65563263855015	4.89175730925405	1.48172691379649e-15	2.46756922044242e-14
MGEA5	1.13767811725844	8.60222350120049	1.52991966007043e-15	2.54410121301852e-14
DKC1	-1.45219986184061	7.0802823356506	1.53059274625156e-15	2.54410121301852e-14
SECISBP2L	1.59703289612499	5.81584010292117	1.59167990022537e-15	2.64312580582533e-14
LCN8	3.32747676536354	3.99895901195835	1.62316107603896e-15	2.69284578516292e-14
GRSF1	-1.4311699591038	6.02779412401965	1.65376782219454e-15	2.74102219326007e-14
FAM160B1	1.57232250542202	4.8457375456524	1.66183713578915e-15	2.75096388837509e-14
PSMA1	-1.25024029672939	8.61671518750788	1.66291251859343e-15	2.75096388837509e-14
MX2	1.92987745897655	5.2093680555662	1.7010670599391e-15	2.81142330908271e-14
MARCH6	1.22985586301613	7.06844169215002	1.71904774768451e-15	2.83845787686603e-14
ZFAND5	1.12446189782581	7.0793220211217	1.78072544566361e-15	2.93752501347867e-14
MVK	-1.62755360762833	4.74829643000329	1.86842124589308e-15	3.07928500524848e-14
RP3-508I15.18	1.64106595834318	4.67298678134851	1.91708028093569e-15	3.1565033702864e-14
MIR631	3.63799905334735	1.42183234759814	1.94169946465999e-15	3.19403168758651e-14
ADM	-8.00330792113598	2.15351993309043	1.98254749285621e-15	3.25816028760185e-14
GOT1	-1.84830407168577	5.99010713721782	2.04701140191874e-15	3.36094285201419e-14
HMGCR	-1.99148417970541	5.58443072280358	2.08063689904941e-15	3.41294716855328e-14
NPM3	-3.97427593457304	2.67194770339814	2.0849742567414e-15	3.41685659356889e-14
G3BP1	-1.71609949431092	7.27517643709302	2.1577172669875e-15	3.53275694106212e-14
C1orf216	-3.02255396108019	4.00941437513409	2.25156127949154e-15	3.68295608355371e-14
NDUFV3	-1.54436132700023	4.80015328018364	2.26817394319477e-15	3.70666257670128e-14
RNU6-786P	5.95420258081047	1.21929099384796	2.30016832767526e-15	3.75543822387764e-14
UMPS	-1.63858869670013	5.62682233841088	2.40682571187397e-15	3.92590992517054e-14
DHRS13	-2.58628586385664	4.69994076661106	2.45029571902268e-15	3.99309142058067e-14
REXO2	-1.44013082050784	5.62719899744105	2.45677452525209e-15	3.99992172705382e-14
SEPT11	-1.69280448704464	4.64067598005513	2.4620351332714e-15	4.00475779910546e-14
DHX40	1.54068578590603	5.24809397880744	2.49137584488591e-15	4.04871728844563e-14
EXOSC1	-1.3545132791278	5.8479475248794	2.51911863030926e-15	4.09000077712049e-14
TXNL1	-1.19978932343843	6.69788813930221	2.56540500313265e-15	4.16128681676972e-14
UQCRC2	-1.23846727389555	7.23325254912687	2.63354003405763e-15	4.2678481033857e-14
DOCK11	1.2222589355043	5.81378135766714	2.66030352524563e-15	4.30722846689307e-14
EML4	1.1560632459453	7.7277180144233	2.67889698412479e-15	4.3333203204816e-14
CYSTM1	-1.23307675070199	6.57093545611759	2.69058724922194e-15	4.34820782254111e-14
DNMT1	-1.45529371691284	6.6530625436075	2.70262453081124e-15	4.36362812056929e-14
PPID	-1.43448575279417	5.82363652019589	2.75596801231611e-15	4.44565098370474e-14
NR2C2AP	-1.40510839287498	6.022744009453	2.78341381410849e-15	4.4857856178342e-14
POLD1	-1.41236890893022	5.738787800426	2.80722566407899e-15	4.51999520829514e-14
ZMIZ1	-1.87244407501561	5.44094711507843	2.83113293495653e-15	4.55429535424563e-14
FAM86A	-2.26324586684779	4.68109844382408	2.9956124438868e-15	4.81445580825409e-14
ARHGAP22	3.3970655138372	1.71717953722652	3.01033980382914e-15	4.8336824435038e-14
NOP2	-1.67928991699494	7.06747717350875	3.63428914281311e-15	5.83019999552569e-14
SSBP2	1.52419141345117	5.84340215687537	3.82872446929332e-15	6.13648726581695e-14
SLC38A11	2.77817652977209	3.48153252328404	3.83406289930742e-15	6.13941610414739e-14
HSPE1	-1.32150651252206	8.16051721995084	3.84743809551631e-15	6.15519693853598e-14
HN1	-1.45566481492245	6.38279844556343	3.97469061645995e-15	6.35296527599805e-14
RPA1	-1.3404336822057	6.63107701917911	4.32924183598716e-15	6.91334454283757e-14
AC013394.2	1.76110772790945	6.94150793486182	4.34540171625535e-15	6.93281883306945e-14
NAT10	-1.58312712314507	6.09638609426759	4.36677558070798e-15	6.960568623907e-14
NOTCH2NL	1.35266601449891	5.17302820623501	4.72563440358445e-15	7.52572342268467e-14
IGLC5	-2.20540165168559	3.25433775227908	4.80713745804798e-15	7.64855373898335e-14
CEP85L	1.54943508589838	4.88916487976394	5.07293878449381e-15	8.05864079747827e-14
IL7	-1.51837797302565	5.37010399977712	5.07409557247145e-15	8.05864079747827e-14
UBA7	1.12967730099529	7.51762060975385	5.4282391467965e-15	8.61326585488962e-14
COL9A2	2.15925263261812	5.18131853847485	5.49876398517364e-15	8.71726083814563e-14
KLF11	3.12771254292482	3.53801738093126	5.59472854721602e-15	8.86136081309958e-14
PIR	-5.78233460205965	1.30634476648433	5.63431893037964e-15	8.91599102412836e-14
RLIM	1.6574552841461	5.62920154548828	5.67783143055656e-15	8.97672336299385e-14
ATP5C1	-1.12451435192778	7.7696328506481	5.77936348925758e-15	9.12899277083632e-14
C7orf49	-1.45557159243539	6.11535543947525	5.89558842093744e-15	9.30417501159857e-14
SCN3A	3.66070290701545	3.59468804804969	6.08961024818064e-15	9.60170647427292e-14
TGFB1	1.49427975267558	5.85664115397608	6.19993865788379e-15	9.76685832177981e-14
PSMB1	-1.0935759302332	9.02025384381378	6.33658170848589e-15	9.97312941085367e-14
VPS37B	1.86584082740925	7.53112150745681	6.50212035051418e-15	1.02244673065729e-13
RP11-6N17.6	-2.31327884910654	3.50037502213318	6.56003883707557e-15	1.03062748522106e-13
DARS2	-2.64652546836647	4.31193679453244	6.602107962259e-15	1.0363057435194e-13
ENC1	3.2907356608903	4.27936967046991	6.64996035550535e-15	1.04288077826338e-13
SERBP1	-1.14540536289149	8.01611853396153	6.80758112605001e-15	1.06664304274292e-13
MRPS35	-1.30136217408865	6.26775733361233	6.93445671105314e-15	1.08554977662914e-13
PSMA2	-1.31683431217825	8.51127959049343	7.01859249360371e-15	1.09773799949154e-13
TMEM123	1.44262943781054	8.05241871930093	7.26637051656123e-15	1.13547591467909e-13
AP006621.8	2.114432507384	3.39586842461046	7.28967375775515e-15	1.13810031542952e-13
MED30	1.23863626696969	6.51526311010042	7.43114537644688e-15	1.15915261420651e-13
DPH5	-1.30167072578535	5.04464543881336	7.69388494612123e-15	1.19906659686164e-13
C9orf114	-1.31244884165423	6.5787007621506	7.81676798761192e-15	1.21713272512362e-13
FBL	-1.27396172284756	7.22430067820208	7.83502958048835e-15	1.21889081178309e-13
CTD-2215E18.1	2.5674198268312	3.21598334460366	7.8505650065056e-15	1.22022204181117e-13
CDKN1B	2.04677759665084	5.12640070063142	8.06647683718733e-15	1.2526679749117e-13
PPM1G	-1.23029334230716	6.63792033888487	8.18917653365185e-15	1.27059397397903e-13
PSMD8	-1.13455589043236	7.83504800375104	8.25907667937804e-15	1.28030332283337e-13
SNF8	-1.15414607167887	7.05794552295375	8.31929536858162e-15	1.28849600367598e-13
POLR2H	-1.42013016886698	6.04703873112325	8.62687290175923e-15	1.33495132354126e-13
E2F6	-2.18057622165515	3.82621198624223	8.6914348931825e-15	1.34375270152245e-13
DERL3	1.2584283642234	5.79836709851333	8.72112829225977e-15	1.34715237913829e-13
ACSF2	1.74940692100473	4.28658414123561	9.01602268923834e-15	1.39147548759066e-13
CBS	-5.43671590015479	2.56686877101081	9.13999968012455e-15	1.40936538277476e-13
ADPGK	1.39987469428116	7.11420959302026	9.17279072491781e-15	1.41317549441333e-13
CARNS1	2.82084544508702	3.24368484761382	9.2281576006642e-15	1.42045390673604e-13
DENND3	1.91209313442831	6.18348375199665	9.32319106896003e-15	1.43381986835387e-13
GSTM2	3.52522903590797	3.12201473409276	9.51036524560815e-15	1.46132026963712e-13
LRP8	-2.78008109845161	3.39802886941915	9.98626942211746e-15	1.53309839433842e-13
RSRC2	1.05226382801985	7.91947711796418	1.0487860124491e-14	1.60869054506009e-13
PREX1	1.31477580726013	6.18850000603912	1.09547458192164e-14	1.6788315985523e-13
CAD	-1.6035018812356	5.48710254696236	1.10379813326963e-14	1.6901063185948e-13
FGFRL1	4.09408098916004	2.938563368892	1.11959918222646e-14	1.71254125272907e-13
TNFAIP8L2	-5.17587819559072	3.19443560351907	1.12040900899122e-14	1.71254125272907e-13
AC091133.1	-1.22283379211996	6.01954035562168	1.12264629277022e-14	1.71446227732577e-13
MRPL52	-1.66867068773467	7.01124864022284	1.13298324558762e-14	1.7287386590179e-13
TNFRSF18	-2.33396198781628	5.4783336462616	1.17367207438181e-14	1.78926154251441e-13
LRPPRC	-1.11426518239761	6.46760319932402	1.17511855789983e-14	1.78990619367913e-13
FTH1	1.21122340823912	11.8568637378522	1.19511834202412e-14	1.81878497203078e-13
TRIO	1.52906363754073	5.35654902939152	1.20991718674245e-14	1.83970538498944e-13
ZNF335	1.24983762034094	6.39980569925016	1.28476751906977e-14	1.95181970794562e-13
POLR1E	-1.50556132173146	4.90382896504157	1.30923914292717e-14	1.98727045600908e-13
TRAC	-1.90518912133769	4.49550425880443	1.33198902060804e-14	2.02004857019533e-13
GPR183	1.95323102981423	8.77612295281393	1.35517963455185e-14	2.05343770275335e-13
PRCD	3.19908740130035	3.52381417799217	1.37229142340983e-14	2.0775660458653e-13
CCDC174	1.08739645520929	6.60881065156312	1.38597574754532e-14	2.09543310828973e-13
NDUFA4	-1.13224602876522	8.95691919533082	1.38648982402563e-14	2.09543310828973e-13
CD74	1.85269172573139	13.9813981574561	1.42512803290844e-14	2.15196794330199e-13
RP11-817O13.6	3.299444285446	2.54575139537191	1.43072347790234e-14	2.15855312636759e-13
PAK1IP1	-1.63265681527789	6.00391166727718	1.43826787952296e-14	2.16806483977056e-13
RN7SL749P	3.66819305776858	1.99326613175859	1.45066553513739e-14	2.18486972845929e-13
PES1	-1.44226175976123	6.89912643121978	1.48187318484616e-14	2.22995133478657e-13
RP11-38J22.6	-2.43911349444125	4.92086763602889	1.49265266365479e-14	2.24424114158794e-13
LSM5	-1.27000358480422	7.04581768347703	1.50797012510422e-14	2.26532350580519e-13
NIFK	-1.51367261061533	6.70816112124689	1.58439636517093e-14	2.37809054432437e-13
RITA1	-1.43475844883121	5.0481447407565	1.60677808798406e-14	2.40961592165431e-13
RP4-622L5.7	-2.22872799365639	4.08612280679407	1.62033857688173e-14	2.42786978194979e-13
ZWINT	-2.65862507620044	4.15015967079367	1.62665625780165e-14	2.4352492571849e-13
FNDC4	7.64544821273333	-0.0795104309542697	1.63295321592007e-14	2.44258510980139e-13
KHDRBS2	1.88387930452133	4.2700161181462	1.65526457320389e-14	2.47384242111481e-13
SLC3A2	-1.50343704379223	7.99053026465602	1.74158671522215e-14	2.60063068337955e-13
ING3	1.39844322821504	6.90185973961974	1.76327541011105e-14	2.63077080385681e-13
ATP6V0E1	-1.0836567256746	8.07321790551863	1.79987084926424e-14	2.68308113130729e-13
TMEM126B	-1.24648110594237	6.10470470695594	1.89895195960201e-14	2.82837086589445e-13
SETD7	1.90526254864313	4.3781490175908	1.98973842757918e-14	2.96106945911911e-13
HSP90AA1	-1.30464396213184	9.91690432516287	1.99568054983011e-14	2.9673869127831e-13
ZNF92	1.46747059843833	5.33886528059414	2.00128973841841e-14	2.97319901155346e-13
C17orf80	-1.87935217724481	4.00672103590166	2.01040140661082e-14	2.9842002543291e-13
STAT5A	-1.25244224032513	6.73346602705602	2.05191088966477e-14	3.04323272406091e-13
PGK1	-1.26379572014867	9.14342158128067	2.10898642325635e-14	3.12523191500513e-13
TMEM243	1.07408372076128	7.96104831373075	2.12176000127215e-14	3.1414983388861e-13
SCARF1	-4.17735421002181	0.992454336128778	2.12517401132697e-14	3.14389109662127e-13
DLAT	-1.86027048874461	5.20304852452821	2.14942926964675e-14	3.1770853938329e-13
ARAP2	1.37878819145219	5.64991362198296	2.18746400532763e-14	3.23057395246274e-13
CLCN4	2.99892921018874	3.40362075942114	2.21131314208596e-14	3.2630397976806e-13
APOBEC3C	-1.16811284181751	8.38960685346685	2.22243492879712e-14	3.2766861015975e-13
YPEL3	1.56858611748135	7.54081376424723	2.22795359399349e-14	3.28205531125275e-13
EME2	1.20805949230486	7.65341200392804	2.25552187951809e-14	3.31789162079186e-13
SNX29	1.25555230839102	7.26927555630001	2.25607522424884e-14	3.31789162079186e-13
DNTTIP1	-1.21384901446309	5.74700175674301	2.27746353887709e-14	3.34653171771469e-13
C19orf70	-1.60087850832154	6.81728038912669	2.30860563395777e-14	3.3894440063296e-13
MEPCE	1.35813762946069	6.06542856827113	2.38107060900137e-14	3.49290274068775e-13
ELAC1	-1.77113090429863	4.09790274351099	2.4585375815417e-14	3.60351954323874e-13
CCDC53	-1.12525517215502	6.52879979497204	2.51345848325014e-14	3.68093258275644e-13
PDCD2	-1.36886397341951	6.21463856036218	2.66886021336572e-14	3.90524599923958e-13
GRAP	1.20841299678285	6.44566935021679	2.70491715077691e-14	3.95469743298369e-13
UQCR10	-1.30411206520216	7.95304161201248	2.73451235910074e-14	3.99462682633547e-13
CTA-29F11.1	1.93441411057541	4.68954554855845	2.74343219788219e-14	4.0043118040207e-13
BCL7B	1.30907227918995	6.6811933582624	2.79902923122873e-14	4.08205380627737e-13
TSPYL1	1.32367049820693	6.47992948916275	2.98355367437614e-14	4.34724790723526e-13
MRTO4	-1.56427660635806	7.14825659535654	2.98584280944158e-14	4.34724790723526e-13
SESTD1	1.75211674009108	5.10480200315221	3.01631964941286e-14	4.38796717051858e-13
NCR3	2.76219699680001	4.76409426185042	3.09561534773783e-14	4.49957855116739e-13
NAGA	-1.94880855299074	4.49153664086052	3.09851350457477e-14	4.50005042699289e-13
ZDHHC23	1.92856532727043	4.35365688806008	3.29878491117613e-14	4.78693385533824e-13
RNF103	1.90478700994621	4.38403596213384	3.36952200325802e-14	4.88552750820644e-13
ECE2	-4.51587320746176	3.4225153315351	3.43733021226264e-14	4.97971467204842e-13
SCPEP1	2.00896048317343	6.48962191007446	3.54010832361339e-14	5.12436540949535e-13
LRRC41	-1.74755430857809	6.50261032202999	3.74969598451036e-14	5.42325756700978e-13
PPAT	-2.0650095159077	3.98296869539569	3.77136323639255e-14	5.45008740095539e-13
TP53RK	-1.68898869677692	4.39725211171454	3.84909922700842e-14	5.5578322942584e-13
TSPYL2	1.05664675929594	6.5348204057403	3.91491737191117e-14	5.64820504663686e-13
PRDX4	-1.43618966404035	6.15586231427456	3.92642773685925e-14	5.66014141852604e-13
CALCOCO1	1.37376487069618	6.27086468401739	3.94599691014543e-14	5.68366573070864e-13
RHBDD3	-1.94748615792133	4.40761331659146	4.11436303207564e-14	5.92039717101904e-13
LAMTOR2	-1.61070145500965	6.65362542149316	4.1171239620034e-14	5.92039717101904e-13
BIRC3	1.36965287148583	8.99362421990499	4.29019745893714e-14	6.16048408357783e-13
DPY30	-1.24321913022486	6.11414949293353	4.29112982603099e-14	6.16048408357783e-13
ZNF10	2.5854161182134	4.7687956703273	4.30127068491257e-14	6.16997696442831e-13
BEST1	1.19100281331478	11.6797577155355	4.34806587841833e-14	6.23199015983794e-13
FLAD1	-1.0737627081048	6.88049979080797	4.38065583732948e-14	6.27355839242778e-13
NLRP7	-7.17836884614359	2.12580020115663	4.39278224140401e-14	6.28087345765988e-13
DYNC1I2	-1.35140294067076	6.20728555433568	4.39294763737735e-14	6.28087345765988e-13
RTCB	-1.44990455913197	7.26508600006867	4.45244456563104e-14	6.3607390257046e-13
MRPS18B	-1.27337394044144	7.1747012920679	4.50240256473031e-14	6.42685806096932e-13
LSMEM2	-1.45687843123995	5.05959603446438	4.51970030134468e-14	6.44628706927514e-13
FAM136A	-1.1446724343971	6.55585917187763	4.54105677733645e-14	6.47146852555054e-13
THRB	3.93099891695507	1.48143209126112	4.55807392339759e-14	6.48947698426147e-13
WTAP	1.11500965198221	7.37816986248344	4.56111587193032e-14	6.48947698426147e-13
RP11-20B24.4	-2.64096756484317	4.39909910326872	4.67218028806925e-14	6.64209305017715e-13
SPR	-7.80049664248831	0.318038286765362	4.77364375121195e-14	6.78082328462162e-13
RNF125	2.37691180506067	4.14937805467602	4.90340796671907e-14	6.95556830234838e-13
ACCS	1.39987064154146	4.83817354336128	4.90461839002376e-14	6.95556830234838e-13
SRM	-2.03130114821374	6.06715825597389	4.92115126999507e-14	6.97335908485687e-13
SLC25A39	-1.17172267746006	7.49194216930276	4.94917494150699e-14	7.00739052851751e-13
PRKAR1B	-1.99282093040317	4.06900067358217	5.06554458917345e-14	7.16635215908471e-13
CTD-3128G10.6	-2.93511889753362	2.94268338320356	5.10466145292866e-14	7.21585369166618e-13
AMFR	1.33045976032486	5.6221948190969	5.11619938536297e-14	7.22499562195534e-13
SLC16A9	-8.30906517272161	0.525191133072121	5.1193924142758e-14	7.22499562195534e-13
LHPP	1.5140186722731	4.91719253834771	5.15068588724032e-14	7.26329785679712e-13
ZNF791	1.66405638192599	6.74124316245581	5.2808394751813e-14	7.44083473513458e-13
VIM-AS1	-1.37185381348517	5.75837236193923	5.37063892079218e-14	7.56127151118937e-13
BAZ2A	1.05743091281328	7.20461179649017	5.5567152449302e-14	7.81695275726866e-13
PACSIN3	-6.3628960082277	1.34617317981255	5.70803367615584e-14	8.02336630717532e-13
SNRPC	-1.15843948832978	7.88116917647524	5.72190773576271e-14	8.03640792510415e-13
HLA-DQB1-AS1	1.13628210045474	7.54404139812709	5.73823262722053e-14	8.05286803527915e-13
BOLA1	-2.00464136717461	3.68794813723907	5.8213675262318e-14	8.16298577094541e-13
RPGR	2.09579944835252	5.02465951109797	5.83663167811606e-14	8.17783185284755e-13
HLA-DPB1	1.14923139475321	9.64863722865494	5.8450375790167e-14	8.18305261062338e-13
MDS2	3.20733443610951	2.32365194813948	5.88720153737747e-14	8.2354884866066e-13
CLNS1A	-1.29956189261536	6.30953167105295	5.96302479504109e-14	8.3348882147153e-13
NLN	-2.78322888435963	3.43115138631556	6.04022220997892e-14	8.43604836770697e-13
ENDOG	-1.50806438045145	4.94372944767018	6.07282981457673e-14	8.47482060157133e-13
ERAL1	-1.7447806517199	6.43280439893645	6.16888311044305e-14	8.60200080296708e-13
SRP14	-1.11374022865286	9.78609773050697	6.39843990103627e-14	8.91498965016097e-13
HNRNPAB	-1.34480084386146	6.06100797255564	6.62193859568843e-14	9.21904604173629e-13
TARBP2	-1.23161122077836	5.86576590109709	6.6566268987408e-14	9.25996642413538e-13
HADHA	-1.14340131659823	7.24363551040993	6.71116144107872e-14	9.32840770736903e-13
ELF2	1.17551386637188	6.27341675079968	7.0846254341328e-14	9.83969502313314e-13
GPR132	1.9442527248229	7.03260448264987	7.51875107717357e-14	1.04343556615442e-12
MRPL34	-1.48001083979431	5.88601494585162	7.54571736713311e-14	1.04634745346304e-12
VCP	-1.36485844755091	8.57237911129208	7.7590459974352e-14	1.07507669026269e-12
PITPNA	-1.36381208282814	6.17351814547148	7.77346686457812e-14	1.07622202370557e-12
ST14	1.21089294401519	5.66068437433602	7.8177136350284e-14	1.08149161884578e-12
MRPL45	-1.42226799993068	5.02405593053431	8.00139583794607e-14	1.10602693772589e-12
CETN2	-1.33088522519941	4.98706031500021	8.03788639030316e-14	1.11019337615198e-12
ECE1	-1.24366265492436	6.94535564197055	8.14548695312986e-14	1.12416720491262e-12
RP11-316P17.2	-7.46758773702705	0.0554644343967628	8.23777361865129e-14	1.1357646551592e-12
ZNF800	1.10447331539446	5.8639700792891	8.24251027906343e-14	1.1357646551592e-12
IFI44L	3.2956637863375	4.701539411429	8.36103382104246e-14	1.15118927082479e-12
CD63	-1.21188572066235	6.87179336835847	8.77567838421681e-14	1.20732897109689e-12
HADH	-1.19701550907607	5.40989547353492	8.82340273849439e-14	1.21294041104806e-12
MRPL4	-1.13796982742222	6.64502321979847	9.18735175145611e-14	1.26197983288265e-12
AP001055.6	2.4799560490886	2.83208521195357	9.33781947322622e-14	1.2816413760505e-12
SIDT2	1.18289871427136	6.72978950850062	9.63174706368782e-14	1.32094689533839e-12
AC006129.1	3.00314988704946	3.78771380373951	9.71196653472006e-14	1.33090475569056e-12
MAT2A	-1.41762266673084	7.35052871036886	9.99411846104371e-14	1.36849769310736e-12
SMC2	-1.91354608579317	5.34110895676784	1.04133326845005e-13	1.42478509640983e-12
UQCRH	-1.19183441811115	8.09205000133897	1.09881016268788e-13	1.5022513295356e-12
CRIPT	-1.47730496474036	4.83393816296319	1.10360167916849e-13	1.50762335640158e-12
AAGAB	-1.39878478846798	6.03158263817664	1.12765589978838e-13	1.53856953535284e-12
PHC3	1.09258783360661	6.32676711756141	1.12801449406516e-13	1.53856953535284e-12
METTL5	-1.1363793171588	7.21080191176486	1.13623311708721e-13	1.54857149535362e-12
CDC42SE1	1.00405900957939	7.13915766149994	1.1586208240105e-13	1.57785387294763e-12
LST1	1.78217111290457	3.60315208934562	1.16450299595526e-13	1.58463030251157e-12
ANAPC2	1.57716246382989	5.01859210610847	1.18570083403467e-13	1.61222121181417e-12
SLC43A2	-1.3469839947424	6.58357023491798	1.18920848006959e-13	1.61573422552424e-12
CABP4	3.43856214575843	1.93664352401946	1.19812607961827e-13	1.62658638417741e-12
HRK	2.12549008483084	4.01347536184062	1.20479235716599e-13	1.63436766155194e-12
IKZF5	1.63119585339737	5.24510015182216	1.27974643008438e-13	1.73470124623686e-12
DPP3	-1.96460445479982	5.95012520617133	1.28872348002023e-13	1.74551655860835e-12
THYN1	-1.39501420413765	5.89357854402583	1.3437272981367e-13	1.8186080135618e-12
FCRL2	1.40673140224888	7.46227559471929	1.35809585376184e-13	1.83663295428302e-12
RBM34	1.63844240581265	3.90517853640394	1.36352422806524e-13	1.84254904574566e-12
NDUFC2	-1.47413107056832	5.73823530527408	1.41270948159821e-13	1.90753961353099e-12
CTC-378H22.1	-1.9696281463914	3.70198557354548	1.41893035019552e-13	1.91446111909868e-12
ABCA2	3.34941299480273	2.15269729433792	1.42930464608924e-13	1.92697155293111e-12
RP11-455F5.5	-1.27346323850939	6.14228570028315	1.43085118444272e-13	1.92757040147653e-12
IRF2BP2	1.41780890547281	6.90335332829517	1.45673690218197e-13	1.96093159904187e-12
ADIRF-AS1	-3.69849221311342	3.56969383653166	1.48357970374316e-13	1.99552882305022e-12
AC017002.1	-5.86906024768017	1.73933577630413	1.50842757542039e-13	2.02739158983866e-12
MSH2	-1.99204252335427	4.93717656997527	1.51140251464273e-13	2.02982982880513e-12
MSL2	1.63617754671342	5.41571381204701	1.54973617261629e-13	2.07971502028922e-12
RBM33	1.05483738352768	6.79250206945345	1.63413468943816e-13	2.19129441560703e-12
ATPIF1	-1.21134163483348	7.99298032789735	1.64038927419369e-13	2.19799592709202e-12
CYBA	1.16053750595897	8.91649650616141	1.65492106235965e-13	2.21576950202303e-12
RP11-611E13.2	1.57412272786297	4.63875099614187	1.67290358290647e-13	2.2381325210943e-12
PDCD2L	-2.23272506961622	3.81479126542776	1.6834301755807e-13	2.25049388763028e-12
AKT2	1.32299749011756	5.39551627767833	1.82883271683516e-13	2.44300755436055e-12
USP50	2.26732874239562	3.33831809411873	1.88575559103455e-13	2.51712383700993e-12
CSRP1	-1.28434852524681	5.93788689936908	1.89045668246238e-13	2.52147410751618e-12
IARS2	-1.2147003816954	5.87693769202384	1.91282572550013e-13	2.54936513994629e-12
YARS	-1.41461177357122	7.38393916082057	1.91697207093065e-13	2.55294544038791e-12
RPIA	-1.32931558751062	6.32328173886022	1.93413105598718e-13	2.57383680707701e-12
TMEM101	-2.21002937113331	4.36569287382729	1.94973594667369e-13	2.59262986794951e-12
MAFF	3.08597359997317	2.43393573908582	1.98656515309566e-13	2.63959561299625e-12
NAA20	-1.11362881144838	6.66759632618147	2.02039608843204e-13	2.68250918772382e-12
GOLPH3L	-2.32303179816692	3.92949371455268	2.02674288115115e-13	2.68878723786167e-12
MCM10	-4.74214207725987	2.218699426362	2.02819991235248e-13	2.68878723786167e-12
TESK2	1.44744382670178	4.80322035895063	2.05805548784186e-13	2.72629986821233e-12
SYNE1	1.16799632504097	5.89686381371805	2.10218368588994e-13	2.78264829155727e-12
ANKLE1	-1.89591046546033	3.50784859996389	2.17593637733518e-13	2.87809557443896e-12
SNX2	1.34726120941139	8.83048681975837	2.1882926823033e-13	2.89225138645166e-12
CBX6	-1.27853723848799	5.58747687954128	2.19242461458308e-13	2.89552392829303e-12
UCHL5	-1.44324600601301	5.97348488098246	2.2213370961483e-13	2.93149437458485e-12
SNIP1	1.51573882199939	5.14457820915943	2.23105805991296e-13	2.94210265728793e-12
ITGB1	1.22409851010983	6.48103130960333	2.27622563578462e-13	2.99940327560888e-12
GRAMD1C	1.59160520530644	4.15861334825201	2.2982941942072e-13	3.02412317029766e-12
CCL28	1.50309576339883	4.5077913955303	2.29844429447878e-13	3.02412317029766e-12
PVRL1	-3.63594577110392	2.14964568217034	2.33711638119692e-13	3.07269301064732e-12
SLC35A4	-1.31538261816955	6.9564556217008	2.33964556905258e-13	3.07370716907989e-12
RNF19A	1.24120460824655	6.42581680763685	2.38525535349796e-13	3.13127440775265e-12
AL592284.1	1.8498135634069	4.3300640959792	2.39395714283808e-13	3.14034018002e-12
AICDA	-5.07786263219218	2.1703208758802	2.4259781818065e-13	3.17995910697665e-12
AC007362.1	-7.15112503285559	-0.303944748897885	2.45780456378276e-13	3.21926371552849e-12
C14orf2	-1.17878757105251	7.86616812858698	2.46132484247062e-13	3.22146154157494e-12
MED13L	1.10561831491592	5.82954335514563	2.50244764164817e-13	3.27283466431263e-12
PTTG1	-1.63430005160759	5.03613818533721	2.52839245568697e-13	3.30429525262649e-12
CLPP	-1.49573346162607	6.60217390137593	2.59810699320418e-13	3.39286772839195e-12
PIP5K1B	1.68194929927383	3.63194283602033	2.61449721879896e-13	3.4117237587999e-12
CTB-167B5.1	-1.32739485938246	4.77033966290121	2.67901254791972e-13	3.49330450506519e-12
IARS	-1.53419431395767	7.12639233926186	2.71125104209067e-13	3.53270757988058e-12
NASP	-1.23261973409746	7.57337151848813	2.71943357644301e-13	3.54073086505454e-12
TIMM50	-1.34287050384116	6.36631733451906	2.8707188279637e-13	3.73492480846528e-12
NSMCE1	-1.45233378124012	6.25610790552044	2.89532761939816e-13	3.76414117121161e-12
COMMD8	-1.30229138763956	6.21618201791748	2.91647603047526e-13	3.78881871239899e-12
MSMO1	-2.10477739053171	6.20457752190056	2.93839514790925e-13	3.81446010069348e-12
C9orf64	-3.48899427120208	3.18565630244413	2.95503991557983e-13	3.83322165903775e-12
THEMIS2	1.55512407154998	6.70587839169879	2.95870273470182e-13	3.83512794803529e-12
CNOT6L	1.59301221362851	5.79676647608963	2.98252193223498e-13	3.86313914867117e-12
VPS72	-1.47041425227429	5.5358149442848	3.06645839885283e-13	3.96891869447377e-12
NOD1	1.44769974225666	4.46138999081884	3.08697438433497e-13	3.99251731394092e-12
MIF4GD	-1.15279837161392	6.45908227422655	3.09977047764074e-13	4.00610395949933e-12
SPRYD7	-1.61469030648645	4.475492584763	3.18279122132829e-13	4.11036095244804e-12
DNAJA3	-1.53570649580405	6.39357410642043	3.44815022065538e-13	4.44976787884723e-12
MLXIP	1.22676590687113	5.87387833754278	3.47136808404082e-13	4.47642642459718e-12
TCTN3	-1.59399054545194	5.78835031569879	3.48241633470355e-13	4.48736418781329e-12
SLC39A1	-1.49978785584263	6.13808085364199	3.52723031673973e-13	4.54176357279168e-12
CNST	1.38042648811799	5.6509212857548	3.53540836945077e-13	4.54894413158324e-12
USP5	-1.60849888123315	6.43551784240427	3.56760907172756e-13	4.58700089913442e-12
KIF21A	-4.19702798168079	3.25223347312957	3.62058893449185e-13	4.65169861194155e-12
SYN3	6.85209757625317	1.61626684027519	3.73893199754407e-13	4.80021768788955e-12
MEA1	-1.37165431743519	7.18075661371658	3.74435004504443e-13	4.80364672689999e-12
CHAD	3.91433513684331	2.1166455472912	3.76376677162788e-13	4.82501655195639e-12
LASP1	-1.49135542258528	6.08373494967234	3.80515131372402e-13	4.87449640086288e-12
SNAPIN	-1.38426009366758	6.7113394746197	3.85190124361441e-13	4.9307719726092e-12
ARL4C	1.87991484258746	6.61081183451012	3.94397281779486e-13	5.04493845588595e-12
RPS6KA5	2.09377304523471	4.68297514190204	3.97003449111043e-13	5.07456309295006e-12
SMPD2	1.11953077738139	6.01537906199714	3.99877146559638e-13	5.10756156664852e-12
C1orf63	1.40958330440045	8.22093756280799	4.03919324864178e-13	5.15542577706206e-12
DDB1	-1.19006240304537	7.43939957339786	4.16665148175813e-13	5.31422814077481e-12
TLR9	-2.47952151026023	4.45754882935192	4.19061812464101e-13	5.34090003844553e-12
SNRPD2	-1.48797811630298	9.12238819872299	4.24011293102619e-13	5.40004477144385e-12
RP11-449P15.1	3.09345713353853	3.63834601926373	4.36218881606044e-13	5.55147260827022e-12
COX20	-0.954289425191031	7.18011589525809	4.3840984772936e-13	5.57529788901497e-12
RAB10	-1.49361509303888	6.58229289190097	4.47607513531672e-13	5.68812862035961e-12
RP11-325F22.2	1.85898221131776	4.10668079361417	4.57425778498347e-13	5.80867622572411e-12
HRASLS2	5.88202903871519	0.933801971322306	4.66011235090849e-13	5.91340526618184e-12
SLIRP	-1.14212762828717	7.61895127655595	4.68932675471383e-13	5.94249925781078e-12
AC104134.2	2.95869346141321	2.86336533545644	4.6898369986154e-13	5.94249925781078e-12
RFX3	1.83287735571818	4.80705724688259	4.74875092406915e-13	6.01279208242384e-12
FAM69B	2.989135920767	4.04997955779898	4.84562190913032e-13	6.13100902337574e-12
HPCAL1	1.59717336024565	4.8794215478751	5.12962497855686e-13	6.48565599241108e-12
DUSP15	-4.18386194978202	1.55722927027546	5.33176837386949e-13	6.73636573594522e-12
TNR	6.1449670790382	0.469546586419403	5.44561023154601e-13	6.87523036164718e-12
FAM104B	-1.41706354078259	4.89971736059561	5.46211315429147e-13	6.89109023203035e-12
HIST1H2AC	-1.6569177935641	5.09303692578139	5.51626822451867e-13	6.95439554246095e-12
C20orf195	5.07228620147304	1.27513294468343	5.57853005849737e-13	7.02782252182168e-12
PRDX6	-1.11679032948294	6.90138760406429	5.83940741428446e-13	7.35117912499483e-12
WDR1	-1.39340847687284	8.2178812731494	5.87689003439963e-13	7.3930431037059e-12
PNPLA8	1.59078693474815	6.2548401025346	5.93902708269112e-13	7.46583950883803e-12
EBP	-1.20297895282913	6.38314759240562	6.10401183387623e-13	7.66772635970975e-12
RP11-203M5.8	-1.74588573220507	5.41332769664321	6.12615065723336e-13	7.6900122320447e-12
TNKS2	1.15496767540616	5.62764877514743	6.20232662424318e-13	7.78004902091222e-12
DMTF1	0.945649041998212	7.18129149533001	6.41702268693822e-13	8.04358843754851e-12
KDM6A	1.36070335409179	4.89037496909022	6.47992835987972e-13	8.11662086682355e-12
PIK3CA	1.3721334767871	5.7110419999697	6.51735134954422e-13	8.1576525195512e-12
MTHFS	-1.58978785818504	4.18731975112633	6.62767432427941e-13	8.28980781361586e-12
CSNK1D	1.33602730247279	7.87345713752419	6.73459761512089e-13	8.41752493909964e-12
snoU13	1.5049313259406	5.0661733046256	6.83308953303418e-13	8.53452882675969e-12
CABLES1	-3.00883419202894	2.78365976338104	6.87039531802074e-13	8.57499875309855e-12
IL13RA1	1.621807891059	4.82055578929337	6.9227565731668e-13	8.63418840502101e-12
ZNF703	4.01483684753856	1.33791322665073	7.13859952921634e-13	8.89704571403257e-12
AP2S1	-1.38494572847706	5.69024688219209	7.247258161143e-13	9.02603676679106e-12
RP11-333E1.1	1.72596030904336	4.03670469213569	7.34980062776758e-13	9.14723229730562e-12
TMEM218	-1.34059214272936	5.27002000285527	7.43378555859384e-13	9.24517597991265e-12
KDM2A	1.14354642271203	6.21261339622694	7.48463152285519e-13	9.30179579308073e-12
B9D2	1.38738860403961	5.26783610262184	7.62953997313048e-13	9.47515170242611e-12
NRARP	5.26769776338973	1.64651640818996	7.822507260666e-13	9.70790361674987e-12
GNA13	1.34690085623629	6.69086195775163	7.88841072996854e-13	9.78274822866879e-12
MOAP1	1.61537551947098	6.61439505586869	7.94049935672405e-13	9.84036653094803e-12
NOTCH4	2.18993590216471	3.63964153039511	7.96471088497466e-13	9.86338063276678e-12
SSR3	-1.19647463412176	6.18656810943531	8.08789537835912e-13	1.00088420796877e-11
MCM2	-1.79717491183429	6.02242850192429	8.10369434833868e-13	1.00213012287871e-11
CHIC2	1.41793600736753	5.42202479978146	8.15388371273052e-13	1.00762410318591e-11
CKS1B	-1.28112712494606	5.48766365932681	8.23413629936323e-13	1.01682279188323e-11
VPS25	-1.17015646456578	6.12249360374073	8.29840104729967e-13	1.02403557313396e-11
BTBD9	1.87624506934783	4.7004571973181	8.40652909639124e-13	1.03664716346613e-11
MALSU1	-1.27785431218381	5.39671499072939	8.56602368083452e-13	1.05557075463758e-11
ATP5O	-1.01431070282046	7.61866775734965	8.8441865477506e-13	1.08904196747074e-11
ROMO1	-1.38837304338336	7.51454143530303	8.85010085654766e-13	1.08904196747074e-11
PLEKHO2	-2.49082503268778	5.37960297670131	9.01410958294733e-13	1.10844388303387e-11
ZNF287	-1.72695352026777	4.15471206948262	9.07927600151396e-13	1.11567266452897e-11
DCUN1D5	-1.23449878583905	5.58371680228213	9.09932598072018e-13	1.11735122260445e-11
CCL3L1	-5.49192375823318	1.82280650537101	9.11222750923356e-13	1.11815024720321e-11
CTD-2547E10.2	2.19717972255319	3.31408162657506	9.38951777993965e-13	1.15136821809274e-11
C12orf75	-1.43677869767027	5.75457720129948	9.45231934987884e-13	1.15825687562706e-11
FAIM	-1.63967760082378	4.93583863974412	9.60630331724893e-13	1.17630125914156e-11
Y_RNA	1.28739437182472	5.84068290427642	9.71795256604912e-13	1.18895835021808e-11
CBX3	-0.919588009893736	7.38407415815617	9.72326684668795e-13	1.18895835021808e-11
RP5-882C2.2	2.57709044706235	2.73833087104507	9.77245718453679e-13	1.19413826924396e-11
EIF2S2	-1.13516692834113	6.91117735164182	9.80026030646553e-13	1.19669938351157e-11
TMEM186	-1.56141942569284	4.35270404459154	1.00366803895923e-12	1.22471314230573e-11
HDAC1	-1.28953421161041	7.66272632583028	1.01263761519452e-12	1.23479646717513e-11
CALM3	-1.19189914578315	6.84513250347732	1.01589467447936e-12	1.23790482773144e-11
TMPRSS6	-5.01711135664944	1.65083781857547	1.03510339084401e-12	1.26043300085643e-11
FAM162A	-1.06485767870621	6.63599119083731	1.03684813132363e-12	1.26167894393354e-11
UBE2V2	-1.19766682697352	6.77700644502512	1.04727509796043e-12	1.27348069283283e-11
KPNA5	1.25418282975572	5.41729984242134	1.05459989073778e-12	1.28149643429054e-11
UBFD1	-1.92714408317691	3.71443180513329	1.05857137470173e-12	1.28542910125239e-11
SLC18B1	1.68390420936344	4.46592091120921	1.06095581581724e-12	1.2874304923928e-11
ZWILCH	-1.68444852746412	4.65467320407008	1.06212799220843e-12	1.2879590895809e-11
NFE2L1	-1.48179187672071	5.21468582131034	1.1017441425181e-12	1.33507263174438e-11
EGR4	4.60963072527772	1.2896612352905	1.10921077575184e-12	1.34318972470891e-11
MAGOHB	-1.35816484844569	5.71323811683637	1.12340742097147e-12	1.35943959606278e-11
TBC1D25	1.21409545082816	5.47756465647512	1.12809601063377e-12	1.36416921451882e-11
ALDH2	-1.80325814469798	4.54914216266077	1.1432532827828e-12	1.38154297876572e-11
RP4-781K5.2	1.68475139400784	5.68500110232671	1.152487348262e-12	1.39132535714503e-11
L3MBTL3	1.39572182708753	4.63850596130851	1.1529397475141e-12	1.39132535714503e-11
HARS	-1.37268234360254	7.15043349358893	1.15854773406007e-12	1.39712866743272e-11
SPPL2B	1.0554177729048	6.74008012330933	1.15956588923835e-12	1.39739277320619e-11
RPP25	-2.81754824244474	2.49061248324664	1.16411878803312e-12	1.40191330079525e-11
DLL1	4.87564839425123	2.7497023364144	1.16932983585604e-12	1.40721964967507e-11
METRNL	2.98787854996155	3.39412471101647	1.18684213766794e-12	1.42731235345678e-11
RNF38	1.3431157033539	5.01651563238538	1.20981950956236e-12	1.45394528826168e-11
DENR	-1.04702189249749	6.72955455340674	1.21840262114442e-12	1.46325468635518e-11
NDUFAF2	-1.49034267798962	5.10131326363866	1.22245182952603e-12	1.46710999938862e-11
SSRP1	-1.25148230780564	6.62061792018744	1.24671309048905e-12	1.49520062416265e-11
HDAC5	1.23558375940051	6.03903605444758	1.26868545439949e-12	1.52050951717816e-11
SLC4A8	2.75892719227974	2.75710538624883	1.26974792791486e-12	1.52074056626844e-11
CFL1	-1.0663970916269	10.6512374686118	1.28124314468574e-12	1.53345774318788e-11
TCFL5	-2.36970922122209	3.8326513515548	1.29253445246676e-12	1.5459136413019e-11
EPHA4	2.92126154816467	3.50112643496828	1.29863526357702e-12	1.55214875043798e-11
L3MBTL2	-1.33104663663273	5.68175781934194	1.30873074052309e-12	1.56314656617396e-11
EEF1E1	-1.32338916217155	5.77764408892611	1.31346333818381e-12	1.56772832296807e-11
PSMC1	-1.04373899130552	6.98438829051494	1.3262178521891e-12	1.58187212574207e-11
COCH	1.42271797252131	5.11598683878708	1.32957107233444e-12	1.58479071375869e-11
ARHGEF1	0.986337328958805	8.50958518482553	1.33326301738879e-12	1.58810879578068e-11
RP11-18B3.3	7.23152173417473	-0.438840380271471	1.33568953800183e-12	1.58991608315181e-11
HSD17B4	-1.27144185297689	5.85905486372063	1.33778875385346e-12	1.59133157482187e-11
COL18A1	2.26093494313007	3.87206970655799	1.34395238306084e-12	1.59757657173364e-11
AMPD3	-1.20431628795329	5.98536014482779	1.35154334322525e-12	1.60550862089923e-11
NDUFS8	-1.25388916609704	7.10329347655996	1.37158553896017e-12	1.62821077625645e-11
GPR146	3.19602941687133	4.00605648719161	1.37876614936317e-12	1.63562448356611e-11
AF165138.7	-7.06732162994519	-0.452026399341947	1.38812552704399e-12	1.645611048535e-11
NUP50	-1.30797533212558	5.47539061541796	1.40364249651313e-12	1.66287890880953e-11
MSL3P1	-5.05993155277472	2.18845940812991	1.40945730308016e-12	1.66863712942855e-11
RNF139-AS1	3.05489191395073	3.9785729038648	1.41302974437087e-12	1.67173464885447e-11
NEDD8	-1.31154152070941	7.79149560970803	1.41458422800174e-12	1.67244217787955e-11
7SK	1.48391305960059	4.48176092849619	1.46503251273914e-12	1.73091611606463e-11
ZNF395	1.38226498389705	5.18633478807627	1.48377078846487e-12	1.7518714386966e-11
SIRPA	-4.59588099005484	2.45789850095742	1.48770306424578e-12	1.75532900009458e-11
ALKBH3	-1.42611635922821	5.13708924936761	1.49889007533037e-12	1.76733593103351e-11
BNIP3L	1.28148847579099	6.53502534258972	1.54150646793309e-12	1.81635997966834e-11
CPNE2	-4.90593560467121	2.17970777300492	1.55772942078287e-12	1.83423950517234e-11
GNPDA1	-3.87667926356711	4.62136228768539	1.62379151030673e-12	1.91074147706753e-11
VRK2	-1.58326898392963	6.26425809529447	1.65027155098056e-12	1.94059504643215e-11
HTT	-1.03568835629357	6.80078099233071	1.65757060385232e-12	1.9478682512743e-11
AC003092.1	-5.5820168412766	1.50137264325136	1.68669334199796e-12	1.98076022687551e-11
VEGFA	-2.77363136672542	3.51670263936071	1.6883213041704e-12	1.98134136407541e-11
ASNA1	-1.11541956907958	6.98846403827059	1.72752374004455e-12	2.02598793550765e-11
POP7	-1.53563869058365	5.42203094936146	1.74879045167237e-12	2.04955427868251e-11
TPM4	-1.2455447226578	7.49628509328906	1.75026900210088e-12	2.04991317955365e-11
CPNE5	1.22354921080739	6.77959914235096	1.7628353722277e-12	2.06190018069925e-11
TRH	7.15390954927667	-0.387309789119097	1.76286215838121e-12	2.06190018069925e-11
COASY	-1.21457992966891	6.50127619964166	1.77074286522118e-12	2.06973327147443e-11
FAM166A	-1.47161377940512	5.64952487506549	1.78046815378599e-12	2.07971049680039e-11
MX1	1.4003375643803	6.13842653058762	1.8574898322537e-12	2.16822878549988e-11
CXorf40A	2.0806878294662	4.96407255207531	1.87413173737027e-12	2.18619530084434e-11
NXT1	1.40466774568366	7.25909285832034	1.88792666487108e-12	2.20081904412905e-11
NDUFA2	-1.22061739072035	7.25127300998636	1.89128356293013e-12	2.20326344979322e-11
RP11-589C21.6	5.63097273510046	0.438257879722049	1.9198301485454e-12	2.23502995855291e-11
TMEM71	3.67083719037406	3.19331877200699	1.95791426409973e-12	2.2778502210278e-11
SUSD3	1.45953339223824	4.94301770809615	1.97084183138309e-12	2.29136570901362e-11
TMEM261	-1.34199575283616	6.04378174387381	1.99292730970048e-12	2.31550345099154e-11
RPS27L	-1.27829883364351	7.19299672315624	2.06296443702909e-12	2.39528526865144e-11
PARD6A	1.43921749409362	4.93563673415527	2.11592901248633e-12	2.45515160665799e-11
PCYT2	-1.64921999589912	5.75294057122143	2.1348743320378e-12	2.4746274427802e-11
UBLCP1	-1.36388463247898	6.11751648156458	2.13554432755079e-12	2.4746274427802e-11
NECAP1	1.39221729007584	5.92302569102951	2.15705236928418e-12	2.49789521386113e-11
KIAA2018	1.39678858443324	5.81512405144667	2.16351313050691e-12	2.50371876903003e-11
KIF21B	1.38282104881559	5.24902180236929	2.19762616649798e-12	2.54151396477405e-11
ARMC9	-2.9410732577778	2.52693754341619	2.20868704623462e-12	2.55261742831848e-11
BACE2	1.79910771072434	4.67148521279241	2.27170267713106e-12	2.623711559598e-11
SRSF5	1.03730026120883	9.83255095118716	2.30694120307881e-12	2.66265174105849e-11
TRIB3	-1.29092066238324	5.21714972524956	2.32614700018935e-12	2.68304791855613e-11
MAFG-AS1	-6.05867395349338	0.648789119299731	2.34696184369798e-12	2.70527190500348e-11
IER3IP1	-1.2703626877958	6.12687199810819	2.3506186269136e-12	2.70770206259626e-11
SNX32	-1.05808654556917	8.45201821540453	2.40270406170295e-12	2.76587776319538e-11
NME6	-1.20588737848991	5.3852995684585	2.43021884805401e-12	2.79571097217581e-11
SLC39A14	-2.76101366596885	3.07229372941231	2.4516227138756e-12	2.81847960386777e-11
C1orf132	1.72997655922616	5.24357426106692	2.52994078583701e-12	2.9066060828611e-11
SQRDL	-1.29599296912134	5.43605329774893	2.53915328385838e-12	2.91527474205828e-11
NUDT16	-1.66252256780555	4.63850472862311	2.59150842360348e-12	2.97343282776446e-11
PCDH9	2.33169772831574	5.22040746667044	2.59325384341478e-12	2.97348437416072e-11
POLDIP2	-1.46005033117475	6.67255548104384	2.59746365324925e-12	2.97635972743882e-11
SYNC	-1.14824530527305	6.39088264848415	2.60079136091894e-12	2.97715225889118e-11
WAC	0.938412430749035	7.36034651042697	2.60156047785984e-12	2.97715225889118e-11
APIP	-1.34336743380079	4.9819961886702	2.61196328232297e-12	2.98710202450618e-11
IBA57	1.47558379823904	4.47344373541133	2.62440357725502e-12	2.9993673824759e-11
SLC5A10	1.0526864532129	6.37816096333658	2.66890469739588e-12	3.0482343264967e-11
RP1-34L19.1	3.82839330783285	1.64920953241986	2.68045128540658e-12	3.05942370604565e-11
RP11-52J3.2	2.54601717056397	4.01906000006886	2.69585592389145e-12	3.07499913145244e-11
AL353671.3	-1.86069880232138	3.66249466276165	2.81100104344167e-12	3.20424799515131e-11
LEO1	-1.47558332062971	5.17120464150745	2.81580058012125e-12	3.20762794423454e-11
GALR2	4.73242649408547	1.70153129326329	2.88792421476848e-12	3.28764601689073e-11
CLTC	-1.17047081845727	6.60469810274757	2.88994642506298e-12	3.28780762450562e-11
SCD	-3.82297831863539	3.46849528040728	2.8988778418161e-12	3.29582431352381e-11
HSPH1	-1.39918937872447	7.2792387253655	2.93657565341644e-12	3.33651474175698e-11
WHAMM	1.75535572403248	5.3142363874054	2.96582108218168e-12	3.36755502876811e-11
TAF9BP1	2.57972270913365	2.44279254319143	2.97590729434946e-12	3.37681472738447e-11
ADRM1	-0.962295947750516	7.8170697664303	3.1625135092782e-12	3.58623289385465e-11
RFC4	-1.1804105408761	6.0278625392625	3.1892372428907e-12	3.61419328769844e-11
ACOT13	-1.35174367910187	6.08210750887339	3.33605464981537e-12	3.77812510405904e-11
CCDC51	-1.9366699467372	4.6714249496472	3.40311041007392e-12	3.85157207964741e-11
UTP11L	-1.30066453654944	5.81375428576589	3.44069533470721e-12	3.89159111401619e-11
WDR4	-1.41905309767249	5.03585312457959	3.46158452440124e-12	3.91268694206076e-11
CTPS1	-1.23509353720734	5.77540179467546	3.53421862716847e-12	3.99220587304056e-11
HDAC2	-1.12314312929961	6.23268611629934	3.5767374353439e-12	4.03762626174457e-11
SLC15A2	1.99234967542243	4.39058292136745	3.60434876732269e-12	4.06617048680029e-11
ELF1	1.16244391279697	7.81442954283295	3.70822285035604e-12	4.18065665772571e-11
VAMP8	-1.107775880515	8.04650270366007	3.72171167215793e-12	4.19316045743258e-11
KAT2B	1.38184476899999	5.00236925405377	3.77198275133596e-12	4.24706312877403e-11
VDAC3	-1.39993206437712	6.94096809495038	3.78257591309487e-12	4.25624983374369e-11
NCK2	1.38504606348836	5.41010626083962	3.79380593971998e-12	4.26614087858159e-11
PDE6D	-1.30360937007936	5.76559661992207	3.80174117068613e-12	4.27231658808597e-11
CTB-31O20.2	1.76683024557126	4.43090248297534	3.91103493611909e-12	4.39231579274107e-11
DUSP2	1.65644596590158	7.00972665265184	3.93828965639712e-12	4.41881511885977e-11
PDHB	-1.20678296712082	7.31091535338666	3.93968475940888e-12	4.41881511885977e-11
KIAA0368	-1.38354508988256	5.42529731647844	3.94625905850312e-12	4.42335166006317e-11
CSTF2	-1.93381567481741	5.31693808298773	4.11694478121881e-12	4.61171662039668e-11
GBE1	-1.42779945792179	4.87782031091694	4.28634708036626e-12	4.7984036521949e-11
ZCCHC9	-1.28324145677869	4.98791993343991	4.29222906299186e-12	4.79896702005291e-11
PYGM	2.18278066551546	2.64820598121996	4.29304293085129e-12	4.79896702005291e-11
EPHA1	-2.2248144665808	3.15193787542795	4.29508371633467e-12	4.79896702005291e-11
SPSB2	-1.79275283418697	3.93519682717896	4.33703681008686e-12	4.84274748794246e-11
LA16c-361A3.3	3.00164822060192	2.03816152019958	4.36376021305299e-12	4.86947741451466e-11
PLA2G16	3.02461941747968	3.03145278219575	4.39875352921263e-12	4.90539567677373e-11
ANTXR2	2.14372202659471	4.7976452637569	4.41649793781728e-12	4.92204480182746e-11
UBL4A	-1.38500312256416	5.18943299720259	4.47273743240736e-12	4.98154692631052e-11
SLC39A4	-1.72844670625365	4.50943754440307	4.61996946366734e-12	5.1422524533219e-11
AP001046.5	4.67197549485888	2.88420892140108	4.64126884490418e-12	5.16267347468159e-11
CXCL16	2.01884323566392	5.11101485788557	4.65803890712216e-12	5.17803358740865e-11
CLCN7	1.09649083680842	7.22754811416079	4.75599061736709e-12	5.28356111405851e-11
TPRKB	-1.08499575160134	6.23505896670343	4.77676994643656e-12	5.30327614497712e-11
PIN4	-1.22730222076308	5.76476484541181	4.84584582574879e-12	5.37655203737584e-11
PAGE5	-7.24421300513964	-0.310673336562045	4.86601226842843e-12	5.39550352097271e-11
HERPUD2	1.30349967351926	5.58582994721374	4.92396040693339e-12	5.45629731784773e-11
SNUPN	-1.33971599431698	5.0213943104382	5.07148628086077e-12	5.61621336967267e-11
UBA1	-1.03604176496904	7.6936431333252	5.1628920905736e-12	5.71381842378291e-11
C11orf83	-1.64500049744955	5.08748490722113	5.26979462053617e-12	5.82843951516101e-11
HSH2D	1.07932290448655	8.40701438535475	5.39843961626303e-12	5.96694785903763e-11
RP11-624C23.1	1.88892793661948	3.45431011780219	5.51885484523449e-12	6.09619051318827e-11
LINC01023	2.42056337804417	3.06190350944025	5.61325788829095e-12	6.19655476228886e-11
HN1L	-1.91573049219605	4.12263412939815	5.70019333556959e-12	6.28855398522207e-11
DCLRE1A	-5.25001054893417	2.71013405341047	5.75670539574835e-12	6.34689473833894e-11
CTD-2369P2.4	-1.58037911642653	3.84890690487103	5.79092088932528e-12	6.38059500130699e-11
PFAS	-1.37215135566432	5.80441639901193	5.92407438076689e-12	6.52319676461523e-11
FCER2	0.97749211593411	8.23747287344575	5.93485175222861e-12	6.53095139958901e-11
MIR378I	2.11916505787645	3.49048421262766	5.98894845703111e-12	6.58633664903433e-11
XPO1	-1.0070066395258	6.79933252612916	6.10911278430521e-12	6.71426437123576e-11
LZTS3	4.1797604031717	2.48423531513313	6.20779126630153e-12	6.81843204036109e-11
COX15	-1.289491364639	5.1418295901049	6.26597991693154e-12	6.87802415740521e-11
DENND4A	1.21044193026168	6.72661345848084	6.50617876399178e-12	7.1372046340753e-11
CRB3	-2.00294880324062	3.25570903603737	6.72421483540982e-12	7.37176304777279e-11
TRAF7	-1.31853651207066	4.67963678747432	7.10054731094672e-12	7.77945929067759e-11
UHRF2	1.37931390524585	5.88230365676304	7.12499933606567e-12	7.79651650662808e-11
AC073333.8	-1.8809732531457	3.67738291408307	7.12503338533208e-12	7.79651650662808e-11
MAP3K2	1.18783940221383	6.67095282406733	7.22417689506151e-12	7.90005986160385e-11
MDH1	-1.41839859951435	7.76814606140565	7.31719636319775e-12	7.99678097542974e-11
PARP9	-1.5887202564883	5.96503972811206	7.36554646864155e-12	8.04459372583799e-11
ATP5E	-1.23651300826883	9.25275183954239	7.59431653961383e-12	8.28927709186564e-11
TRAPPC1	-1.2114107168211	7.20173752716946	7.60108735389742e-12	8.29149179477544e-11
SERPINB9	-1.30803833751412	7.53188011863958	7.70915833937094e-12	8.40413607994017e-11
UNC50	-1.06159873278403	5.93397638375399	7.7945160024183e-12	8.49189450581224e-11
KARS	-1.03291415780169	7.87756173705223	7.82413102603379e-12	8.51885150194439e-11
YPEL2	1.43573648834381	4.50932581303649	7.88991234816689e-12	8.58512802240487e-11
TAF12	-1.23493694708843	5.72119818964195	7.89567707259263e-12	8.58583993264075e-11
ABCB4	2.1897444067745	4.48192252816948	7.90038685326488e-12	8.58583993264075e-11
PET112	-1.58990612181859	4.68673309391809	7.91645310625237e-12	8.59795646061670e-11
DDX41	-0.955265149097609	6.870642391753	7.9776376993933e-12	8.65902996968289e-11
PAN3	1.0951166795784	6.17444142818641	7.99047464094354e-12	8.66758309997138e-11
PGM2	-2.5408344355257	4.4162436312847	8.14650870070925e-12	8.83136088906398e-11
ITPA	-1.12892942686984	6.70471057181377	8.16333782406999e-12	8.84412175908847e-11
SDF2L1	-1.66716089806715	6.39216794779048	8.17420674258036e-12	8.85041356661054e-11
ATP5B	-1.17189056944041	10.1965839889048	8.31395793310027e-12	8.99615522389798e-11
PRPF19	-1.8531024714444	4.68617728238467	8.41929412746052e-12	9.10450074908934e-11
AC016773.1	3.304779447949	1.99915022997002	8.59648866356884e-12	9.29037087584454e-11
CCPG1	1.85772939028772	3.43513009114131	8.77655080724385e-12	9.479108549442e-11
C14orf142	-1.27112191207437	4.82756434638728	8.79933587855061e-12	9.49785106002074e-11
NDUFC1	-1.40148455663921	7.36064209177311	8.98371866988345e-12	9.690888628105e-11
SP110	1.08951784740634	7.84703413337219	9.0526545255456e-12	9.75923039665168e-11
MT1G	-6.26073278657376	0.431416021013338	9.0617965886011e-12	9.76306686064565e-11
DOK7	2.79216326902148	3.48187383729907	9.31175602476143e-12	1.00261924783854e-10
UQCC1	-1.1605719665291	5.4234899247841	9.44303916382392e-12	1.01612912503769e-10
HSPB11	-1.0585981777272	6.29471900030502	9.67809862748278e-12	1.04078248831589e-10
YWHAE	-1.22419834544636	7.57811453035056	9.83381961688984e-12	1.05687873276543e-10
BDH1	-1.22782416054615	5.15438010280009	9.90734823653965e-12	1.06412709621703e-10
MMP9	6.09722481726379	2.38379363117515	1.00542171383243e-11	1.07923904776389e-10
RP11-568N6.1	-2.51916391492488	2.52910683135639	1.0166629699318e-11	1.09063611608757e-10
MANBA	1.65999446613394	6.09608041693812	1.02902685668166e-11	1.10322278454541e-10
RPP25L	-1.57159126692876	4.63098616203578	1.03743300910525e-11	1.11155352924107e-10
PHIP	0.945636191991366	7.35430907766575	1.04079713669418e-11	1.11447512138607e-10
RP11-254F7.3	3.35868911319831	2.07767431041847	1.07410138554857e-11	1.1494330983906e-10
H2AFZ	-0.922770027673213	8.3102139865318	1.11339692824315e-11	1.19075588301283e-10
GINM1	1.40998374184064	5.68765426901259	1.12522731590694e-11	1.20267266784528e-10
SNX1	-1.18503495652684	6.83161898858769	1.12821181327872e-11	1.20512594789198e-10
KCNIP2	2.15630894198479	4.08488672363577	1.13245398850468e-11	1.20891883046355e-10
PTAR1	1.28288165936819	5.34307399040979	1.15974362838612e-11	1.23729573434776e-10
CCDC9	1.25374807743421	5.71096933744819	1.16274182456878e-11	1.2397380210006e-10
LARS	-1.26302037463884	7.22206682225735	1.17099668527903e-11	1.24777867390549e-10
MRPL37	-1.02775382913292	7.00643957166302	1.1903220374029e-11	1.26759872996511e-10
RTKN	-2.6362326266133	2.95383298360123	1.22847009742402e-11	1.30742715298579e-10
ARID4A	1.03500747745357	6.93277186669828	1.26151687766085e-11	1.34178127267503e-10
ATM	1.06723619801629	6.88789036586746	1.26853181251303e-11	1.34842232666278e-10
ZNF652	1.47343180589032	4.97541187823699	1.28638147143025e-11	1.36656539546958e-10
ZMYND8	1.17822283921575	6.12768333382893	1.29886313522563e-11	1.37898729705862e-10
CCDC59	0.998607011993724	6.83458046697114	1.3043926833398e-11	1.38401762505338e-10
MRPL39	-1.66696231723984	6.74482268067905	1.30946016316001e-11	1.38855187465227e-10
HILPDA	-2.0810534188595	3.90183159120923	1.31303535889435e-11	1.39149916882586e-10
MITD1	-0.96395863358805	6.9216629750134	1.31433439153507e-11	1.39203217264581e-10
CTB-31O20.9	1.9046766834107	3.70897271295279	1.32303100939482e-11	1.40039468706282e-10
BMS1	-1.17889588485095	6.24742859691277	1.3247195838046e-11	1.40133373517285e-10
ZNF878	-7.14929238609225	-0.329315649539314	1.32970621739609e-11	1.40575833841524e-10
SMURF1	1.54789208610947	4.53101906382305	1.34742274299083e-11	1.42362743709593e-10
SH2D3C	-1.14325969785736	6.28227661538383	1.35759485761915e-11	1.43350867634834e-10
SREBF1	1.58908189337842	5.44833839966415	1.36168902631495e-11	1.43696405034057e-10
POLR2G	-0.978421310411718	7.86576562792847	1.36730501800395e-11	1.44202023792625e-10
TDRKH	-2.57820622917229	3.97585607926503	1.37849908333651e-11	1.45294966674034e-10
NDUFA9	-1.09002110619951	5.46338223294328	1.41215162411824e-11	1.48752309032118e-10
TIPRL	-1.14549080868645	5.99424584885945	1.415718978094e-11	1.49038302534326e-10
PHF10	1.29827401082049	5.55412206381577	1.4504079845312e-11	1.52550773068577e-10
FBXO32	2.80271260357713	3.1248607307915	1.45082886659638e-11	1.52550773068577e-10
USP15	0.999581152512349	7.38352629281084	1.45798515706494e-11	1.53211108512245e-10
BCAT2	-1.60057158247331	5.33738948348089	1.50155482633276e-11	1.57694820980508e-10
RP11-334E6.3	6.4450107635673	-0.349870812386002	1.52313889118573e-11	1.59865586142099e-10
SCOC	-1.92617339837737	5.56614447427734	1.55211749302035e-11	1.62809397018319e-10
HNRNPU-AS1	-0.896042382738119	7.22022962630857	1.5550797165629e-11	1.63022325682367e-10
NOS3	2.3357859138549	2.42801574701205	1.56256617047929e-11	1.63708999742366e-10
FADD	-1.61358776128705	4.8315109286621	1.58671736776333e-11	1.66139759836585e-10
PPM1B	1.05096784035279	6.22041947758996	1.64478462099678e-11	1.72116719824954e-10
ADPRH	-1.77398865631766	4.47773252294	1.66990179694388e-11	1.74640567113402e-10
CMAS	-1.40888485121133	5.25761928071233	1.70369020091516e-11	1.78067703844605e-10
CLSPN	-2.7848070978088	3.24658700510855	1.72452081797902e-11	1.801372223607e-10
CTD-2207O23.3	5.91360461919973	-0.616000538174755	1.7369245174452e-11	1.81324549922667e-10
DYNLL1-AS1	-4.77945478459034	2.62842043990305	1.74764706553436e-11	1.8233506317383e-10
RP13-188A5.1	1.56627004210712	4.11864384672158	1.7750024870273e-11	1.84994876528276e-10
MPLKIP	-1.0932822725819	5.93707733840947	1.77587292160532e-11	1.84994876528276e-10
C14orf119	-1.56496030396128	6.33885649960289	1.7763147528936e-11	1.84994876528276e-10
CTB-133G6.2	3.25006980987658	1.43193730046757	1.79771439265118e-11	1.87112106368444e-10
PRPSAP2	-1.100451365721	5.74349736214698	1.8216960407572e-11	1.89495401360383e-10
GRK6	1.39796130193233	6.3761653414029	1.8336518512013e-11	1.90625661534518e-10
FCHSD2	1.20847008795114	6.89450490350124	1.84067717958152e-11	1.91242312312314e-10
SLC11A1	2.54417864396181	2.67931230643233	1.86179804591857e-11	1.93321856478219e-10
COQ5	-1.83134022985898	5.07382720915037	1.87786964109872e-11	1.94874946850162e-10
DNMBP	1.76899619700287	3.84469187914568	1.88293035810571e-11	1.95284224447428e-10
SMEK1	1.02070911737935	7.16644518458519	1.94501047038153e-11	2.01603159959048e-10
SLC4A7	1.53535380316951	4.34030025355706	1.97971426092035e-11	2.0507869411406e-10
TSC22D2	1.28272714023531	5.64168524828318	1.98150537680415e-11	2.05142705854337e-10
L3HYPDH	1.29663471381987	5.04443461240919	2.0499845269235e-11	2.12106683063812e-10
GTF2B	1.20855601266825	6.49685330125497	2.05405382794762e-11	2.12402041605512e-10
UBE2H	1.07728688425182	5.60221178218378	2.110736954168e-11	2.18134434873414e-10
CCNG2	1.48438312548002	5.04169305391582	2.11679692761679e-11	2.18631488932706e-10
LTK	3.26120532456467	3.02992240327324	2.2083280381831e-11	2.27950555346339e-10
CLASRP	1.34663083943711	5.70605821344717	2.21401395473644e-11	2.28402643141719e-10
RP1-257A7.4	1.38933627425949	4.2625459318328	2.23518203534597e-11	2.30450430837616e-10
GTSF1	-1.67330565597519	4.20517143354748	2.26181253242337e-11	2.33058656110518e-10
PLEKHG7	3.09115888757909	2.46639104270881	2.27026214720121e-11	2.33757089698282e-10
SESN1	2.14065190382069	4.51250736012839	2.27126441380179e-11	2.33757089698282e-10
IFNG-AS1	2.30108394948752	3.64612023248027	2.28994013407315e-11	2.35540548143547e-10
USP3	0.932990290260354	6.75713894781752	2.35408690822399e-11	2.41996259125248e-10
TMEM97	-1.27861568135165	5.21648415158419	2.35769144093406e-11	2.42224397979865e-10
MTHFD2	-1.73406611083408	5.98207184663776	2.36422842561285e-11	2.42753366120178e-10
PTPRJ	2.30356094848434	3.28896506187682	2.37757558790346e-11	2.43980555927699e-10
TSPAN33	-1.34665916386739	6.84504398039649	2.41343485028125e-11	2.47515083824152e-10
ANXA7	-1.19527834879839	7.8856958921622	2.41874523843325e-11	2.47914298002601e-10
OSBPL10-AS1	2.71813388335429	1.80061478383451	2.42171910039363e-11	2.48073697653679e-10
RP11-349A22.5	0.904493713417225	7.02645120896758	2.46768388929538e-11	2.52634194895896e-10
ST20	-1.99061716480182	3.15410851818922	2.48294185059291e-11	2.54047520184129e-10
CD1D	3.03072649117502	4.18663056378097	2.49721420623556e-11	2.55358407077397e-10
GEMIN5	-1.64591337333691	4.61636322295728	2.50914654350573e-11	2.56428617532093e-10
EZR	1.35997576640406	10.6980694370304	2.52614546992637e-11	2.58015068265961e-10
RP11-318K12.1	-4.07890143387065	1.11729698903883	2.5375365615318e-11	2.5902722892554e-10
PPP1R14B	-1.96970586220668	5.35155396895973	2.55281718578352e-11	2.60435013480809e-10
MAPK8IP3	1.24864050552187	6.67056460392085	2.56027456650914e-11	2.61043504781217e-10
RP11-136K14.2	3.8183833254181	0.465050001236453	2.61654022387622e-11	2.66624838896851e-10
CUL3	0.983518476722433	6.45944337560471	2.69964586170406e-11	2.74933066614777e-10
HMOX1	-1.49108623318887	4.93841395264334	2.70836323969482e-11	2.75660300403397e-10
RPAP3	-1.02500267646239	5.87929941585956	2.71065426457404e-11	2.75732987029329e-10
ACSL4	-1.4539728255971	4.64885322954818	2.71348779540068e-11	2.75860741804513e-10
UCK2	-1.4798314161111	4.88864090576581	2.71563184041311e-11	2.75918293791189e-10
CYTH4	1.47668135857982	6.07569753440334	2.73891021420468e-11	2.78121858336719e-10
ABI3	-1.48536676335776	4.85215230992423	2.76814663717320e-11	2.8092752233088e-10
PDZD11	-1.28593655456838	4.92197403192212	2.8238613620707e-11	2.86415543951092e-10
PCBP1	-0.974237372411927	7.54377093795934	2.83396886328918e-11	2.87274084309998e-10
AP000350.4	-1.52475414366161	9.358988257226	2.88249513185478e-11	2.92023811562067e-10
LEMD3	1.03479151706244	5.56653271361703	2.88620510276049e-11	2.92230355685408e-10
AC104024.1	1.82144542747837	4.37811051394662	2.91124930803902e-11	2.94440912818372e-10
HRSP12	-1.6561152892699	4.38141485535017	2.91140534291985e-11	2.94440912818372e-10
MTHFD1	-1.21131833428246	6.23107609815616	2.95115522650617e-11	2.9828844098663e-10
UBA3	-1.08093342814182	6.8866214797005	2.97323167171652e-11	3.0034621035029e-10
MAPK8	1.63317944318771	4.53673652189516	2.97833488920087e-11	3.00688013121054e-10
COL19A1	1.73922768630957	5.69298255552317	2.99557143559307e-11	3.02253676415352e-10
CD79A	1.71540346649579	10.5175894372518	3.03282490633571e-11	3.05836080231755e-10
MBNL2	2.47734284017909	4.92869995180615	3.0367539197102e-11	3.06055786974366e-10
PNP	-1.62364348326761	6.524922100591	3.04999614342071e-11	3.0721332122036e-10
TRIP6	-1.90166488067589	4.06509461397346	3.10146087803472e-11	3.1221729944338e-10
RPA2	-1.04793560244405	7.10925873807942	3.10484508816739e-11	3.1237814276004e-10
MPV17L2	-2.04743899592561	4.87354199439438	3.12250176268203e-11	3.13973926522472e-10
CCT2	-1.18711240200499	7.96364088324272	3.22098989235163e-11	3.23690972745176e-10
HLA-DMA	1.12644260503956	9.27569299755184	3.26372169263826e-11	3.27796884075087e-10
BET1	-1.36575331943667	5.25676450686388	3.28754632099201e-11	3.30000200739761e-10
MIR4420	4.738144270217	0.884148353812323	3.3315019136573e-11	3.34220553426343e-10
FCGRT	1.52198622329101	4.82935661952656	3.41190660190339e-11	3.4209058968396e-10
CLPB	-2.18329238605468	3.91290991631585	3.47792321469802e-11	3.48469654507172e-10
COX6B1	-1.33514339865864	7.98405943701503	3.47951513650647e-11	3.48469654507172e-10
TUFM	-1.06043359838505	8.60528874907754	3.48166776155321e-11	3.48485646700169e-10
DAP3	-0.99845626110874	6.74681874467719	3.51786201326553e-11	3.51906951738908e-10
TRUB2	-1.21598718853871	6.36624071232076	3.63968082101901e-11	3.63884841831552e-10
C8orf33	-0.973683068450776	6.29773138604963	3.66469871124467e-11	3.66176695227568e-10
CCDC28A	1.2762524009239	5.83350428684113	3.67012724167462e-11	3.66509679885336e-10
PLEKHA1	1.25592923193243	5.02342046374271	3.84974568560384e-11	3.84227471794913e-10
SRRT	-0.980238190343162	7.32184476115939	3.94524363355611e-11	3.93534113955288e-10
NABP2	-2.24113791569719	3.3944187852021	3.94932767275803e-11	3.93716896726608e-10
COX7C	-1.09381233346965	9.03740942722375	3.95499429141544e-11	3.94057152021027e-10
CTD-3065J16.9	-1.59069281501975	3.96919049477465	3.97662605313528e-11	3.95986806179518e-10
RP11-689B22.2	3.00349127702736	2.25354782108095	3.98462958303661e-11	3.96557956112567e-10
GLIPR1	0.987599670653441	6.67648978725908	3.98727761231009e-11	3.96595769788704e-10
GRPEL1	-1.10400541980739	6.36120852855607	4.04610845871725e-11	4.02218604372541e-10
ASXL1	0.926430597574676	7.15521206542898	4.0998974940823e-11	4.07334133985927e-10
RP11-157P1.4	-1.01521687389994	5.85013050440585	4.13062708099188e-11	4.10154146156866e-10
SLC38A5	-1.74944709223188	4.78362439054343	4.24284233102539e-11	4.21057553917763e-10
CIAPIN1	-1.32040502928336	6.48363603757811	4.24779933557626e-11	4.2131037539357e-10
RP11-805J14.5	-1.57688041963434	4.58895757262007	4.31020717814765e-11	4.27257838532255e-10
PARP8	1.3301907950323	5.59177533365891	4.37571902270834e-11	4.33506078363049e-10
CYTIP	1.19454144112762	8.19287352815509	4.56951240181323e-11	4.52449002594032e-10
FSD1L	-1.93316558999879	3.99796344439558	4.63540407050072e-11	4.58713500717462e-10
LMNB2	-1.99370005527839	3.9611689716445	4.74655432101791e-11	4.69447108921489e-10
PPIA	-0.983499314718798	10.8051541626966	4.83639052255521e-11	4.78061756231771e-10
RAB30-AS1	-1.53350261054299	4.80677604272338	4.93123601280096e-11	4.87161541919987e-10
C16orf80	1.41692309320542	6.43073800716211	4.93695948943637e-11	4.87451573304824e-10
C1orf123	-1.04430330284775	5.99274125458792	4.94129862245552e-11	4.87604671062399e-10
S100A6	-1.58729055610804	8.15053327568104	4.95759435551615e-11	4.88903419512276e-10
MIF	-1.50013357099263	7.31196747851756	4.96005184842032e-11	4.88903419512276e-10
RP11-783K16.5	-4.20778215961555	0.978843031580444	5.02338699928980e-11	4.94867296166656e-10
HMHA1	0.952456440685134	8.96062821804999	5.04542988771221e-11	4.96758935903917e-10
HIRIP3	-1.37726942515001	4.91136404449777	5.10425973523685e-11	5.02268349636193e-10
RNASE6	1.79748000165725	4.3318571545718	5.13495934003159e-11	5.05005056354288e-10
RP11-493L12.5	-3.13289268974342	1.6478417279912	5.27095582010144e-11	5.17976603645315e-10
KDM4B	1.08914169935677	7.60390502801023	5.27278024984937e-11	5.17976603645315e-10
PPIE	-0.924708671481019	6.30091482219835	5.31482679763372e-11	5.21813932529047e-10
MIS18A	-1.63661196850088	4.26716463987535	5.40020202044739e-11	5.29898611276897e-10
NIF3L1	-1.77579019496528	4.97874965130142	5.46481743476925e-11	5.35938293126052e-10
ARMC10	-1.44189361920256	4.30949521384582	5.52015949208538e-11	5.41062269498907e-10
PDXDC2P	1.47659704305427	4.66833967546221	5.53906516264804e-11	5.42611167697835e-10
BCLAF1	1.04167777058573	8.63448343371355	5.54962761699023e-11	5.43341481022907e-10
CHORDC1	-1.12454508843169	6.19988792117973	5.71341288548403e-11	5.59064005123524e-10
RP11-864I4.3	3.49799101192689	1.19511266219565	5.86434874703186e-11	5.73512316502232e-10
APBB2	3.52759439593881	3.5237354785225	5.91822787312409e-11	5.78457979818042e-10
APOA1BP	-1.25140720997871	6.78320059667635	6.13720344413912e-11	5.99525918571042e-10
MTG2	-1.20057263952225	5.21154006743493	6.1654416977504e-11	6.01948149228719e-10
MYL6	-1.05129161315635	10.5787601120351	6.20045779059633e-11	6.05029045348033e-10
RAD9A	-0.97238568725343	7.09716517759585	6.21260867061506e-11	6.05876604653513e-10
IL11RA	2.58634964459944	3.88074748120527	6.2225870833164e-11	6.06511470116335e-10
COPS4	-1.27999414179805	6.0976693239401	6.24364007521178e-11	6.08224458803082e-10
CDC25B	1.44975999963886	5.81330373181329	6.30239827288585e-11	6.13606548996002e-10
FTSJ2	-1.76243364886609	5.78110763389774	6.34604736166908e-11	6.17512432755401e-10
UBE2L3	-0.903672759776883	7.81727872183523	6.4349067742552e-11	6.25810788957878e-10
TNKS	1.18554278451137	5.16418318533943	6.45170039146937e-11	6.27095236493793e-10
ISG20	1.0959852920385	8.53578352236387	6.48597077759381e-11	6.30076027872252e-10
FTL	-1.16139916723204	12.2298745157002	6.57791224292113e-11	6.38652823318816e-10
COX17	-1.06194429558225	7.0753680964083	6.5866891666813e-11	6.39150093055434e-10
TXLNA	-1.17020095186058	6.24039271789741	6.65272213132588e-11	6.45199662719713e-10
SBF2-AS1	-1.799412070741	4.13279718486451	6.75501596734502e-11	6.54757257233897e-10
HNRNPA2B1	-0.905824431454191	10.002579600567	6.88529696513504e-11	6.67015527603054e-10
GYS1	-1.43239818918463	5.28063977282594	7.01057835390156e-11	6.78776152249848e-10
CKAP2	1.2844117689118	5.33688095253772	7.05175036287323e-11	6.82384653266194e-10
ATAD3A	-1.43516285677468	4.93422544137135	7.17247101222113e-11	6.93682677653201e-10
CCL4L2	-3.20550470541164	1.73750692832925	7.37768053777006e-11	7.13135002119665e-10
RC3H2	1.03832929220418	5.86409268148696	7.51596527996647e-11	7.26100380582838e-10
FMNL1	1.2297561579848	7.71475930553272	7.59080247733516e-11	7.32925301594051e-10
THG1L	-1.7199034622575	4.67637438769779	7.66033484702842e-11	7.39230767853967e-10
PSMD11	-1.40349001404501	7.55841950609828	7.66863738426442e-11	7.39623790961101e-10
MLF1	4.29410547479859	2.89921941679853	7.67608835847422e-11	7.39934294577068e-10
SFXN4	-1.50407644905999	4.65832899314774	7.7029164268758e-11	7.42111276255373e-10
ACSBG1	-1.74880302950524	5.87307415683533	7.71013120696137e-11	7.42397325357525e-10
MPP6	1.16634290838223	5.41768099322824	8.22730052291109e-11	7.91758816420602e-10
MON1A	-2.0682452874077	3.63824110140538	8.30302463407242e-11	7.98606648797526e-10
ME2	-1.41268531475404	5.81319746495666	8.5291688096728e-11	8.19906793875418e-10
PHACTR1	1.36985646871129	6.42453273849926	8.54779099677966e-11	8.21245458075215e-10
CEP68	1.13488617431162	5.77546116079599	8.60422646080513e-11	8.26213640272589e-10
RP11-372K14.2	4.73115673569589	1.58892189170441	8.76313812735604e-11	8.4101115968687e-10
NDUFB1	-1.41085732223848	6.79274933257373	8.78558543321941e-11	8.42702945064589e-10
CXorf21	-1.50268590426057	4.93286867733133	8.89127475874609e-11	8.52372973856547e-10
ADH5	-1.3330633769364	6.12274107552973	8.92568926900624e-11	8.55203301686811e-10
C16orf87	-1.45785089176672	4.47891067845904	8.96917706015032e-11	8.58899397994461e-10
SEC31B	1.42637352982788	5.00374091475735	9.28732436813052e-11	8.88878784352109e-10
AIM1	1.17072416943905	5.9795400772246	9.33353229635549e-11	8.92812613424902e-10
NDUFB8	-0.975621176884381	8.10825235033487	9.55155579674544e-11	9.13168423520452e-10
DIRAS1	2.48466799481353	3.1680347014197	9.56667907670177e-11	9.1411448270605e-10
CLUH	-1.28721216728256	5.24275478696681	9.72795289691882e-11	9.29016845196737e-10
COPB2	-1.35630488016649	6.76673614374196	9.75251881221456e-11	9.30854497545763e-10
SSSCA1-AS1	2.97080839436069	2.06876364823969	9.81186680609726e-11	9.36008199516731e-10
GM2A	-1.20686407211655	5.87927436448046	1.02179117501298e-10	9.74211585947494e-10
G6PD	-2.00826631294362	3.08675920232594	1.03833021130486e-10	9.89440985006906e-10
NT5E	2.71229379018243	4.01535059792275	1.06679831998474e-10	1.01601500126652e-09
CTSF	2.84263991456939	3.18276547835823	1.09190784616021e-10	1.03936312454858e-09
SRSF6	1.01262249172574	7.54241509424065	1.10120980060279e-10	1.04764714762461e-09
N6AMT2	-2.29420330181257	3.50916636325986	1.12591418833712e-10	1.07056745498983e-09
CACNA1F	3.25739744443317	2.28158096696448	1.17029441818483e-10	1.11216131502065e-09
GDPD5	1.42870817185962	4.27453830041487	1.17598995541828e-10	1.11696688541249e-09
YIF1A	-1.14885075845774	6.09982181575624	1.17807072932437e-10	1.11833576400467e-09
IRF8	1.401374458571	8.72182487276083	1.17891773041092e-10	1.11853257916253e-09
C17orf49	1.66550181665689	3.62797596170188	1.17977267892706e-10	1.1187367171214e-09
ATXN7	1.3297152015639	4.66540730525993	1.18330757111031e-10	1.12148055221869e-09
PKN2	1.41571263200675	5.30359355016134	1.1914756076049e-10	1.12861010154818e-09
CLUHP3	1.28012143012037	5.11717774234336	1.20265791421243e-10	1.1385856138559e-09
EDC3	-1.18308637141129	5.28620223590445	1.20385864967891e-10	1.13910564655224e-09
GARS	-1.52030894504856	7.47097767166142	1.21657812659011e-10	1.15051839489208e-09
C17orf103	2.81540841614804	1.48444616138507	1.26483778691319e-10	1.19551100226832e-09
TTC39B	2.05202975677267	2.6460032777388	1.28483400711101e-10	1.21375512957013e-09
F12	4.32938071000516	1.57793135776725	1.2907811419684e-10	1.21871485142869e-09
HSPA13	2.11010324017073	4.78767698555626	1.29708889077506e-10	1.22400951668067e-09
NOC4L	-1.11108287149589	5.56040120877597	1.31025075797821e-10	1.23576293171559e-09
TIPIN	-1.82583175806299	4.27503597590948	1.32611500157998e-10	1.25005104677238e-09
MDM4	0.911751200989413	7.29492990764292	1.33843763333139e-10	1.2609870935578e-09
RAD51C	-1.20326262209361	5.57513397980722	1.36504029831902e-10	1.28535781671548e-09
TRIM39	1.19769431326052	5.58393366699178	1.37773831512692e-10	1.29661637127607e-09
LARP4	-1.42173696542967	5.32093751979339	1.40360345449857e-10	1.32024798307488e-09
STIM1	1.48419247876944	4.64656192957488	1.40596833511197e-10	1.32176141439612e-09
RP11-536K7.5	-2.43439886461841	2.78387705855138	1.43385415595318e-10	1.34725275502404e-09
RYBP	1.40034487874258	4.56462143849964	1.44769779434493e-10	1.35952973318557e-09
APRT	-1.21060769284171	8.65471380585552	1.50366575814864e-10	1.41133115657473e-09
ACAA2	-1.4052865253216	5.55214350771589	1.50928979244402e-10	1.41584985572297e-09
XRCC6	-1.10054823602548	8.88212489113279	1.51395876708225e-10	1.41923354291816e-09
ACAD9	-1.13312545563281	5.45513426429097	1.51452006810322e-10	1.41923354291816e-09
NFKB1	-0.978113599342197	7.39596517152243	1.51641769935875e-10	1.42025066368437e-09
PHF6	-1.1939801126333	5.28117017236076	1.52323339466566e-10	1.42587040359335e-09
AP000936.1	2.82505638758998	1.47968813472926	1.52649212344915e-10	1.42815630126441e-09
STK17A	1.20259172264814	7.33377797875106	1.54521210081244e-10	1.44489726175435e-09
CREBBP	1.21957814317535	6.94334876959572	1.56012526555973e-10	1.45806255444027e-09
CDC45	-4.82423196437448	2.77642356412993	1.56756156816824e-10	1.46422978530929e-09
CFLAR-AS1	-1.30548928322264	4.87649222107034	1.60310670440627e-10	1.49663234560854e-09
CTD-2033A16.3	-1.31463584052489	4.4300047772224	1.6129991025701e-10	1.50456568512825e-09
GZF1	2.17641427060028	4.83770544111084	1.61332532289573e-10	1.50456568512825e-09
TM7SF2	-1.48856236586019	4.67023710664055	1.63020368235621e-10	1.51949582034545e-09
ACY3	5.92871622038259	-0.0145337854170989	1.63566053491016e-10	1.52376985154177e-09
SRPK1	-1.1440210045599	5.74955146217764	1.64510057662745e-10	1.53174806618252e-09
CD37	0.88045265048258	8.90458398034157	1.64715613680118e-10	1.53284578010141e-09
PSMB7	-1.02275461792627	7.8225887072875	1.68267314047176e-10	1.56506502841963e-09
SRPRB	-1.38283032297366	5.30932980708648	1.68747309480001e-10	1.56869508429947e-09
ELL3	-2.49187765559879	2.37627908893902	1.69761523217557e-10	1.57728480073443e-09
APOL3	1.26213964252769	5.23074474307196	1.70104573672443e-10	1.57963280681697e-09
MARCH8	1.23039206390339	5.48172166165907	1.73178973447008e-10	1.6073288374174e-09
PAN2	1.31355289237692	6.00057936238864	1.7488084071025e-10	1.62226333191481e-09
NDUFA6	-0.903340097905295	7.61863240364638	1.75145235437538e-10	1.62385449992619e-09
KIAA1683	2.39520043105546	4.18324784846916	1.77411665973991e-10	1.64399596779079e-09
ISCA2	-0.984673054999647	6.37568870412583	1.85311595666969e-10	1.71629161114016e-09
ST3GAL1	1.43479183889897	6.16601890257894	1.87436689216261e-10	1.73505449848361e-09
PCGF6	-1.85215332585935	3.45676957928664	1.90658244429721e-10	1.76394183179793e-09
SF3B3	-1.09828460125459	7.01854548051711	1.93179380946296e-10	1.78632186950129e-09
SNRNP25	-0.972196922781661	7.16272974493608	2.00471924512566e-10	1.85277593658918e-09
TNFRSF8	-4.28447823745391	1.94141904202817	2.01741901455919e-10	1.86352820330597e-09
RP11-277L2.3	1.90873613421955	3.23707505129743	2.02695340189114e-10	1.87134673629717e-09
CHMP2A	-0.954910105834763	7.56864595117929	2.05438491146402e-10	1.89567148083694e-09
TSFM	-1.25469697319632	5.22904591029762	2.07109259936162e-10	1.9100804426391e-09
RER1	-0.93524417979509	7.24183916915705	2.0785185401117e-10	1.9159185657561e-09
MEF2D	1.0539091662778	6.23448563943706	2.1167042124505e-10	1.95008903366224e-09
UQCRC1	-0.952503093364858	7.9451047295944	2.13625651367795e-10	1.96706589774474e-09
COX7A2L	-1.05128912595711	6.68835421469564	2.23121964177988e-10	2.05342666611384e-09
AP2M1	-1.0601665817161	8.20512085821219	2.2368849382405e-10	2.05755760284447e-09
TTN	1.12521153073264	7.84052362610229	2.2499405396093e-10	2.06847845823387e-09
TFEB	-0.852958519143768	7.2370840126333	2.25715765816591e-10	2.07402305889065e-09
AGPS	-1.38940847597297	4.35323118988817	2.30639367075623e-10	2.11815124615774e-09
CECR1	1.91120984719344	4.69393440297009	2.33016316732652e-10	2.1388573828804e-09
ZNF655	0.893088069857268	7.13185178226423	2.33852229215154e-10	2.14540402941038e-09
SYTL1	1.4384027837506	7.2144077636983	2.354800815903e-10	2.15920540466071e-09
PSMG3	-1.35631885544239	5.43916907962688	2.3748367350056e-10	2.17643580441866e-09
ATP6V1A	-1.12770005551802	5.80965823699811	2.37725556493053e-10	2.17751130478655e-09
LONRF1	1.18731292279335	4.9375689591347	2.41193670409934e-10	2.20812173863252e-09
ITSN2	0.948708163200813	8.02380654393409	2.42156982059721e-10	2.21578073694206e-09
SNRNP40	-1.38474871839831	7.08916753931423	2.42377545425819e-10	2.21663899545809e-09
SIAH1	1.16283416892892	5.61215019654301	2.47461694541718e-10	2.26195253045295e-09
EIF3G	-0.911841288614126	7.89791719542391	2.48633393971003e-10	2.27147519695766e-09
RP11-143J12.2	1.72818375269119	3.67127237196973	2.48802777152944e-10	2.2718356978049e-09
PLCH2	3.56202524516117	2.27344129370334	2.49723685419635e-10	2.27905446933598e-09
DNAJC27	2.21509330233987	3.98988108381815	2.52042325279273e-10	2.29901517988178e-09
DNAJB9	1.81927168900407	5.88786662869803	2.55665830071129e-10	2.33085125371416e-09
CBX5	-1.06191866688431	6.4418057737842	2.58303452976982e-10	2.35367075495336e-09
SGSH	1.71083868592968	5.35234401641301	2.58667178705177e-10	2.35575744106183e-09
BIRC2	1.1603490438962	6.06382806168552	2.62986774129431e-10	2.39385045935827e-09
FAM83G	-2.00579345687089	3.86511299366654	2.65766248086845e-10	2.41789209887959e-09
MRPL48	-1.17708281490244	5.93743954468309	2.65979797359521e-10	2.4185765661095e-09
RBM14	-1.38265227211494	6.222006343384	2.67535674290433e-10	2.43062200310186e-09
GOLGA2P5	1.54208916540337	4.41920542316526	2.67582486330269e-10	2.43062200310186e-09
UQCRQ	-1.16356302057834	8.21797899145607	2.70610894976412e-10	2.45685467785957e-09
TARS	-1.69192136555752	6.73453121861842	2.74097653510275e-10	2.48721928867705e-09
KIAA1147	1.13148358503809	4.98259280166075	2.76303271759869e-10	2.50593309646944e-09
HOMEZ	-2.83688063611924	2.63781538927772	2.76497741304183e-10	2.50639684004404e-09
SESN3	1.16811802205797	6.26008285620312	2.8139656324997e-10	2.54948202331035e-09
SEMA5B	-6.32361745083952	0.022940770677711	2.83213900306621e-10	2.56461846750987e-09
ARIH1	1.08453323547451	5.57257231994721	2.86358863291631e-10	2.59175521921194e-09
GGNBP2	0.855661353437618	7.83976491828272	2.87453231670509e-10	2.60031412777575e-09
FNBP1	-0.859302869178195	8.65321249910579	2.87634534742813e-10	2.60057007843785e-09
RAB33A	-3.84850484655059	3.25374104140817	2.87778971850466e-10	2.60057007843785e-09
DCAF13	-1.3482431600166	7.00386018810709	2.93242987757083e-10	2.64857793590928e-09
RDH11	-1.11587015045511	5.51874767658538	2.93848668402222e-10	2.65267827345444e-09
MRPL11	-1.12170351941312	6.67122802912569	2.94372745296633e-10	2.65603809301183e-09
MRPL19	-1.85554469158898	5.73971640399286	2.96266598248424e-10	2.67044234251148e-09
PUS3	-1.49942944704076	4.40755884388489	2.96274627957924e-10	2.67044234251148e-09
RPE	-1.9584447039776	4.32193805441191	3.00031666651842e-10	2.70291278880685e-09
ICMT	-2.3666518894969	3.18812249857897	3.01742459033618e-10	2.71692514864153e-09
FAM50B	-1.87581711857375	2.91731964613984	3.02161779788386e-10	2.71930050508478e-09
LINC00324	1.46043741520285	4.50748111938349	3.02789668518487e-10	2.72309829756253e-09
MIR339	4.52910781779652	1.0926267242579	3.02895241264962e-10	2.72309829756253e-09
GAS7	-2.43199308738974	3.9958413847488	3.0416648397789e-10	2.73312185962867e-09
KDM4C	1.10846393689567	6.18365184298283	3.05381282995715e-10	2.74262820465489e-09
DNAJC27-AS1	2.16395520403848	2.07388214002186	3.09049445957256e-10	2.77414713142124e-09
HLA-DQB1	1.15515201774935	8.7588588825195	3.10463716746616e-10	2.78541228888216e-09
GALNT2	-1.09624394461749	5.82510467515119	3.1207496412189e-10	2.79843221673609e-09
IL3RA	2.37341883326798	3.62226520859999	3.14766302113862e-10	2.82111919977601e-09
POP5	-0.978323276134986	6.59088195492616	3.18970423006928e-10	2.85733443478439e-09
FAM98A	-1.79786927311844	5.00882461372723	3.19856408881087e-10	2.86380397629016e-09
AC116366.6	2.61887590663454	3.04029549171613	3.21744890388486e-10	2.8792380518593e-09
SYF2	0.814245624154992	7.41881171568766	3.23702652336297e-10	2.89527599936189e-09
PSMB10	-0.89861250427883	6.95348956080416	3.25192057375192e-10	2.90583222060095e-09
NUDCD1	-1.29623500285552	5.15174040375948	3.2528975232314e-10	2.90583222060095e-09
RAB27A	-1.22489178475473	4.72454839454856	3.25381418731366e-10	2.90583222060095e-09
GCSH	-2.68568824248006	3.78871596005542	3.31456203286958e-10	2.95857231785388e-09
CAV1	-7.22703234873916	2.76350820510314	3.38182811322742e-10	3.01707379530075e-09
CDK2AP2	-1.03160340702741	7.71471653710677	3.43082119472058e-10	3.05922179555757e-09
RP11-473I1.10	1.20846537515951	5.53615117263417	3.47464142521817e-10	3.0967166137291e-09
TNNT3	4.27578298626893	1.60697389281072	3.53587927253518e-10	3.14968848494907e-09
ZRANB1	1.2989291858628	4.85534611999073	3.66503553938839e-10	3.26307593898908e-09
SYS1	1.44284062812562	6.35157943322781	3.67005133606163e-10	3.26587876144396e-09
RP11-498M5.2	3.22905447855358	2.02243386274912	3.73626923314073e-10	3.32311311346382e-09
CCDC86	-1.25930336385909	5.85607128259606	3.76146743205379e-10	3.34382407304995e-09
DTX3L	-1.72295102177007	5.00552416777196	3.77440587113588e-10	3.35362098895742e-09
MRPS26	-1.00480937276052	6.36505637425571	3.90738374366795e-10	3.47001077408724e-09
APOBEC3F	-1.17124995369778	4.64368510498854	3.92839574396824e-10	3.48689989741262e-09
FCGR2A	2.77793154220902	2.59788123452459	3.95198971050474e-10	3.50606251029355e-09
CMC1	-0.99795526990041	5.62175599035502	4.2627732673942e-10	3.77986071773098e-09
GDF9	-1.30721845705193	5.22427252785399	4.43285579421214e-10	3.92695591747883e-09
TRAP1	-1.02174286647572	6.45854631919103	4.43315279715384e-10	3.92695591747883e-09
KLF9	2.2790698873215	3.8516100547261	4.43980438764034e-10	3.93085668467236e-09
UBA5	-1.16257144402217	5.93389177875355	4.47296671494364e-10	3.95821335918545e-09
DDX18	-1.00825455553628	7.40309054509959	4.50220154405777e-10	3.98206859885656e-09
RP11-135A24.4	1.42959975912009	4.18717994144092	4.50619659626926e-10	3.98358714268778e-09
BTNL9	2.28265736622593	3.62101235593834	4.53569285317276e-10	4.00763644419297e-09
HLA-C	0.999491899050667	10.3016132904168	4.56090979557056e-10	4.0278822568357e-09
RP11-16E23.4	2.86396636419896	3.40739063174477	4.5824518646269e-10	4.04486387202756e-09
CANX	-1.28128630331992	7.18130159260499	4.62430705269362e-10	4.07974940077702e-09
SNHG7	1.35868308222061	6.10584530304824	4.67277185587325e-10	4.12042807220371e-09
PRPF6	-0.828105898283903	7.15033163344658	4.73035556313465e-10	4.1691026903716e-09
CPSF2	-1.44132541289171	5.46260805330847	4.87581001115477e-10	4.29513419924697e-09
ENPP5	-7.06786907935514	-0.324722848125275	4.93044083715081e-10	4.34070823228616e-09
FAM76B	1.31662655916797	5.90356819448026	4.93251015529715e-10	4.34070823228616e-09
KLF7	1.50357956288332	4.81180380514958	5.07782699734221e-10	4.46634219695804e-09
ALOX5	1.10310703410594	8.09990145830804	5.08370640246084e-10	4.46926546774411e-09
LA16c-390E6.5	1.11370988401999	6.25225893888132	5.20110902586947e-10	4.57018052393737e-09
FAHD1	-1.17802074879906	4.67778974696749	5.24470513411278e-10	4.60617347941216e-09
BCL2L12	-1.31472817910652	4.9965545950437	5.36923030613419e-10	4.71317073961157e-09
MRPL40	-1.19516244247421	6.42882198195559	5.48237680646943e-10	4.81007731248994e-09
RBM26	0.923549378314013	6.78113393635434	5.53855694513661e-10	4.85693113052452e-09
SVIP	0.932655917497809	6.52836365291591	5.55101781833192e-10	4.86541842462917e-09
SF1	0.872463165495013	8.38284813718039	5.57467423938723e-10	4.88370509769163e-09
ERH	-0.940033696348839	6.455860860711	5.62534043613375e-10	4.92562357867976e-09
EHD3	-1.78283249107936	5.13355200966817	5.67208157180562e-10	4.96406498321287e-09
NPEPL1	1.87210636132392	3.94857812451675	5.68613683151399e-10	4.97387636997767e-09
[truncated: 15,487 more rows]
