# Supplementary material for: Serologic IL-18 increase with B-cell IL-18R loss characterizes selective IgA deficiency
Source: Front Immunol. 2026 Jan 5;16:1687720. doi: 10.3389/fimmu.2025.1687720 (PMC12812701; doi:10.3389/fimmu.2025.1687720)
Supplement: Supplementary file 3 [file DataSheet3.zip › Paired_Differential_Expression/Paired_IgAD_Unstimulated-vs-IgAD_Stimulated/de_result.tsv]

names	logFC	logCPM	PValue	FDR
DUSP1	6.92377682321908	8.90054782702224	3.72851886515745e-209	6.39125003313201e-205
FOSB	7.75345020426133	8.31833227538821	7.31641008886956e-209	6.39125003313201e-205
TSC22D3	5.35676630559963	11.2816028295906	1.02579319746917e-207	5.9738776509946e-204
NR4A2	7.49500573798984	9.72851907434699	8.11342801344057e-194	3.54374252057051e-190
RGS2	6.21348090820846	10.4461387928381	1.06799279954433e-169	3.73178044016781e-166
SIK1	5.6855522849971	7.53457114793145	9.79641540824757e-148	2.85255289329156e-144
HOOK2	4.69092302097866	8.87706829001967	1.85325717946655e-141	4.62546516892287e-138
JUN	4.73475860684537	7.96320667864359	1.01710464037134e-134	2.22122939649095e-131
HNF1B	-11.4145042964077	4.24805380827783	3.54756580178137e-128	6.88661356921359e-125
FOS	8.66452758211732	10.6083447397432	5.09801875991069e-128	8.90674857543996e-125
JUNB	5.60255670559527	10.8299747696431	5.70633279984714e-125	9.06321275873903e-122
PER1	4.92752467389777	7.50640701824518	1.14478229907184e-110	1.66670762892367e-107
CD69	4.99889567569741	10.6797278861929	1.36449265457555e-109	1.83377316677611e-106
ZFP36L2	3.74307113596369	7.83396022647409	3.31781103712521e-108	4.14039118782961e-105
ABCG1	6.41503928853017	5.36018769192976	6.31918914435515e-108	7.36017023606858e-105
MIR155HG	-5.59855858265234	8.72733983127957	1.41207677265805e-103	1.5418995809443e-100
RGS1	3.61453568607868	8.93049933852941	1.34082237358418e-102	1.3779710405229e-99
CSRNP1	3.84002079943826	7.76566695670127	5.23159672374983e-97	5.07784590892407e-94
FABP5	-4.15415714122652	7.66928414739211	5.99805017124752e-95	5.51536497588766e-92
SLC43A3	-5.10169543954863	6.50249230114339	1.18644920486958e-94	1.03642270291382e-91
RP11-1100L3.8	5.02024288981494	7.33138122951713	3.22417840922693e-94	2.68236290417161e-91
EBI3	-4.78009785378456	6.99545359900953	2.13236255871789e-90	1.69338664833456e-87
CXCR4	4.1151851015512	10.6152763692603	1.55061183422494e-89	1.17785823285843e-86
KLF3	3.67350787089638	6.48805406821288	2.97094159965755e-89	2.16272169531738e-86
MIR24-2	4.48826511698959	6.14106617111998	3.63859213072818e-86	2.54279372463808e-83
ADA	-3.47863570238721	6.5986816651416	4.09395752192891e-85	2.75098199483154e-82
PRR7	5.0792708711135	5.09135508611083	8.08270461676846e-85	5.23010860590969e-82
TCP11L2	3.96556165718713	6.0113229634184	6.3164384850591e-83	3.94123202758812e-80
ZNF331	5.05875496282303	9.14596709372477	5.25292825852752e-82	3.16461757257704e-79
IRF1	2.95307760688651	9.17651945587716	7.66402933410329e-82	4.46327521653728e-79
KLF4	7.62822067245059	5.58031685988316	1.2573221771228e-81	7.08602443758463e-79
CHMP1B	3.47525442164423	8.9740825236899	6.15166322437585e-81	3.35861588103345e-78
TUBB	-3.42781530675952	8.44440302723447	1.06176187482514e-79	5.62122476214243e-77
RP11-78A19.3	3.51387188372494	8.12551610013352	2.73118245579917e-78	1.40342613780198e-75
RP11-363E6.3	-3.98103724231467	5.29601022925374	8.34366885108546e-78	4.16492109992326e-75
S100A11	-3.21121261042695	6.71277142496024	2.26949280009844e-77	1.10139746418111e-74
GRASP	5.40070026207116	6.26428901482126	2.99948909061296e-77	1.41632632167835e-74
ARL4A	3.73476041831217	7.80502450138109	3.40580399120515e-77	1.56586319816698e-74
ACTG1	-3.19360748644551	10.9511444552173	5.84707881331026e-75	2.61934138326522e-72
NR4A1	5.09435997546878	8.57337161360122	3.9211386743408e-74	1.7126553444852e-71
PKM	-2.99043912111234	10.0202729623229	2.32676336795037e-71	9.91484946377096e-69
RASGEF1B	4.03570019937849	7.65361297745247	4.1775841251291e-71	1.73777552976501e-68
TNFSF9	4.86350221014245	5.65295553306163	1.5566666920601e-70	6.32477297139118e-68
YPEL5	4.59452331253159	10.4879699956447	2.63973876332073e-70	1.04815627122674e-67
RBM38	3.29037945225883	7.85668067439018	1.31389643144645e-69	5.10112990084466e-67
PDE4B	2.55378773136342	8.61786225139391	1.62137007224431e-69	6.15803402873485e-67
RP1-111C20.4	3.21250979499783	6.59083514757354	2.10029477605257e-69	7.80728724093925e-67
MATN1	4.40951309909039	4.62639526200923	7.06022134276987e-69	2.56977348082359e-66
GRHPR	-3.13828762799952	8.1959104370181	9.75178684230747e-69	3.47700954942763e-66
IMPDH2	-2.46646225643522	7.78276440965605	9.21000347955128e-67	3.21815941582481e-64
CCL22	-8.97926479147039	7.82258090521513	5.39817219023993e-66	1.84924443795454e-63
TRAF1	-4.38176418070002	7.27724522946658	2.56831450898269e-65	8.62904284354549e-63
LGALS3	-5.64218065640964	8.07757639276853	2.09932943014307e-64	6.92026122151501e-62
TP53INP1	3.74140121860359	6.66957329903293	2.82431532234142e-64	9.13770611048648e-62
JUND	3.85553554250176	7.13811658411341	3.00782048705635e-64	9.55447849624756e-62
NEIL1	3.66988300258598	6.53851491672623	2.13322857914114e-63	6.65529223324552e-61
BATF	-5.36871038040662	6.87428343293208	2.88351602917511e-63	8.83822956942427e-61
PIK3IP1	3.74275999567512	8.3913154700822	5.92705685665364e-63	1.78537259211372e-60
MATN1-AS1	3.49063926677968	5.05228810912431	1.88705114263914e-62	5.58791025644888e-60
CDKN2D	3.11886701486078	6.32714352981655	2.92467849201452e-62	8.51617632233094e-60
KDM7A	2.66934810717441	5.36702019356269	3.82851257315526e-61	1.09652365845238e-58
AARS	-2.88479152364609	7.22476398503373	4.02045408402389e-61	1.13292505325776e-58
TAGAP	2.64982363094724	9.15856269710416	5.58887968288053e-61	1.54989391967628e-58
HES1	4.37470269749438	6.4519485841766	1.27850082457822e-59	3.4901074853447e-57
PGD	-2.74431215208626	6.65957200220461	5.28460545593335e-59	1.42042064493249e-56
FAM46C	2.96772866114025	7.58491456035666	8.24032897243291e-59	2.18131496177841e-56
SAT1	2.54797554323651	9.350509657127	2.27984227121727e-58	5.94494392842342e-56
CREBRF	2.68808041856799	7.43776958572381	7.60588241510736e-58	1.95415252462266e-55
RP1-313I6.12	3.29006611439065	5.08083573581121	1.27985825837758e-57	3.24063820755285e-55
TMEM2	4.12555047419267	5.90976684060104	3.31741917638483e-57	8.27980434723134e-55
MYLIP	3.62103436324789	6.46221088980829	1.60310885683671e-56	3.94477673771749e-54
C1orf186	-3.31359352156146	6.44022041960081	3.42086765161873e-56	8.30083038075428e-54
RP11-728F11.3	-10.0891054077138	4.13965563665369	1.38319557731163e-55	3.31038492208378e-53
RAB13	-5.88551964479748	4.42984473378368	4.23437772293962e-55	9.99713691857812e-53
PRDX1	-2.64905238882161	8.78756780320493	9.3028032178385e-55	2.16705700025142e-52
ABCA1	5.46739060661878	4.51832821612713	1.83322783726147e-54	4.21425309799937e-52
TLE1	3.98989992092929	6.53585452289155	3.70396647241026e-53	8.40415561551684e-51
XXbac-BPG252P9.9	-3.33124008986663	6.76639215529554	1.57459839848348e-52	3.52689854101344e-50
NCF2	-3.76162732742629	6.29745327969009	2.54523733981768e-52	5.62884070429805e-50
SPOCK2	3.83762578289856	6.45056989943085	5.43499649245649e-52	1.18092170545677e-49
TXN	-3.52128925472615	8.67261981393776	5.47505341090939e-52	1.18092170545677e-49
TALDO1	-3.28032771809996	8.47300322177888	8.87860361404461e-52	1.89168394806065e-49
RP11-161H23.5	-3.25797436975267	5.66145531806328	1.80910291912761e-51	3.80805266266006e-49
ZBTB16	4.85301058678094	5.52114867277172	1.94638255826969e-51	4.04824400899164e-49
ITGA1	-5.62068446045321	3.26611713496751	7.4281606509837e-51	1.52679287921572e-48
TMEM175	2.59416614161456	7.03514788793984	8.49924901190905e-51	1.72663231961701e-48
LINC-PINT	2.38676713857629	6.74011469891607	9.59757341631535e-51	1.92734718570627e-48
UNC119	-2.03058847616721	8.28576319515508	1.17809936846808e-50	2.33892887119384e-48
STIP1	-2.65230015013183	7.42014921287348	2.07287161300361e-50	4.06911684840293e-48
NQO1	-4.36717081655364	3.82411842130541	8.33077523262201e-50	1.61718860099043e-47
MAP3K8	2.40078043933979	8.54564125901422	8.60947248966457e-50	1.6529241084278e-47
NFKBID	3.36244718194429	9.47766165933425	1.31754776359228e-49	2.50205184540443e-47
FCRL4	-10.3108325985071	4.84850636347179	1.36366432481058e-49	2.56178273320061e-47
HSPD1	-2.16864086805374	8.4573582824692	1.46630130591947e-49	2.72529256550203e-47
PELI1	2.64880093965113	7.40716834816233	2.49364324695021e-49	4.58594117552286e-47
CRIP1	3.17541447642739	8.82049017475112	3.28168675889281e-49	5.97232805881419e-47
CCT3	-2.46391313897126	8.12143592987176	3.41978734011761e-49	6.15949532156647e-47
BTG1	2.23008107556068	10.2363419293419	3.65629313463175e-49	6.51827524032156e-47
UTRN	3.14185241621244	7.10780608714473	5.91447976556356e-49	1.04375632307233e-46
KLF6	2.35372817040426	10.3560632804991	6.1174910126958e-49	1.06878685482808e-46
NME1	-3.54125612370715	6.99100860051469	8.32840516824456e-49	1.44064917519209e-46
ITPR1	2.35620760977534	6.7948303994648	9.91817226012355e-49	1.69882732898646e-46
JMY	3.73637264974105	5.65627638133191	1.19494597780281e-48	2.02688360953328e-46
CCT6A	-2.43893920924225	8.11009381543536	1.34320164210257e-48	2.25644960472827e-46
MYADM	5.74456090942234	7.54617471942148	1.41681447884554e-48	2.3574443580867e-46
PPAPDC1B	2.1267406317842	8.04755248173074	2.24037504521057e-48	3.69260305800697e-46
GALE	-3.50213761838915	4.94721702480692	4.41338700457326e-48	7.20619479971023e-46
HBP1	2.98203594979171	7.9753733158834	1.11307041575901e-47	1.80059752164127e-45
FAM102A	2.39650585490433	6.72924020986814	1.34436892234494e-47	2.15481371030169e-45
TSPAN13	2.24008262329193	6.45181537315527	1.58566561939861e-47	2.51846945786483e-45
SEMA4B	2.62312507903416	6.52350176663493	3.24625995557602e-47	5.10949618773591e-45
CD58	-3.2553211867636	6.88237391759388	4.28679347582352e-47	6.68701507286721e-45
RGCC	7.32800634691111	5.92171829465702	5.54428555588534e-47	8.53785035925673e-45
KLHL24	3.55063480798076	6.85926433205299	5.57103165792037e-47	8.53785035925673e-45
RASA3	2.66441304876484	5.68661527326979	6.02359591557514e-47	9.15115167313158e-45
IER2	3.41361334211424	8.85230331698447	1.70837944703589e-46	2.57302563096242e-44
TAPT1	3.27631125337777	5.80029451024891	3.68166299752e-46	5.49763540424546e-44
SLC2A3	3.93503540473527	8.22453505165474	7.75185824049061e-46	1.14773487558993e-43
CHPT1	2.67327893459577	6.42618067827333	1.98171894446185e-45	2.90946316627673e-43
ZNF385C	-3.52205693078065	3.91653741015271	2.09730001140723e-45	3.05349404160798e-43
KDM6B	2.92288189637487	6.40599173544058	2.51189409157153e-45	3.62688443585506e-43
CCL17	-10.0050694984517	2.05383349379421	4.18433853376278e-45	5.9921785674893e-43
TRIB2	3.17682550632762	5.16123386452692	4.41907190312968e-45	6.27687847313648e-43
AC008440.5	6.17618381945328	5.35367425694921	6.63526773691426e-45	9.34877117997008e-43
ENO1	-2.43359004828066	10.0542832645508	1.56852670258998e-44	2.1918325421627e-42
HSPA8	-2.17915297792434	10.0608879726249	1.58073894060157e-44	2.1918325421627e-42
NR1D2	2.68676820903185	5.87110730780139	2.90208430117588e-44	3.99230825400344e-42
SMCHD1	1.9960838320812	8.12375748901611	4.37563417953137e-44	5.97239880864005e-42
RP11-44N11.1	4.35076892252587	4.07949965323525	4.41056872197963e-44	5.97341442958962e-42
PHB	-2.67940275276099	8.03444440847746	7.59966172104432e-44	1.02133607637204e-41
RP5-887A10.1	4.5169897860629	6.39193723886288	1.24084650223568e-43	1.65487246111142e-41
YBX3	3.06647278481205	7.01708023601091	1.32936779638279e-43	1.75949884625786e-41
CBR1	-2.98562734816533	5.64234238426576	1.92262184672438e-43	2.52557340482118e-41
DBNDD1	6.4223647760348	3.92129895849112	2.29436580236576e-43	2.99140783083076e-41
CISD1	-2.72642675230636	5.2710858383658	2.41339951579437e-43	3.12329651410693e-41
IRS2	4.10952462860808	5.42729800824489	2.92215015093071e-43	3.75388862403753e-41
ALDOC	-2.71865709215016	6.35362171571133	4.72049620987581e-43	6.01983863377666e-41
ICOSLG	2.75391906668222	7.20354641468251	5.29493383794261e-43	6.7034629770069e-41
PBXIP1	2.58274631799443	7.19343413114121	5.87876284368709e-43	7.38905508216239e-41
RP11-489E7.4	3.4185274608994	6.20200706095148	6.6060557929561e-43	8.24388576848114e-41
PRDM4	2.60804870871982	7.01500929998919	7.28468494450284e-43	9.02629295499355e-41
FAIM3	2.44763634409688	8.40438289828271	8.15406768778621e-43	1.00323744065713e-40
CRIP2	4.95060076856588	4.39259811043772	9.98167045529464e-43	1.21950884282834e-40
NLRP1	2.45944553944477	7.44713702086847	1.11690740940358e-42	1.3551034270618e-40
AHSA1	-2.56801382089898	7.1583199339221	1.14753395063436e-42	1.38265970010572e-40
RP11-1079K10.4	-2.55026031207568	6.83017928281647	1.40703213550621e-42	1.68371633146773e-40
C16orf54	3.35773627318974	4.96120409355162	1.46210350651312e-42	1.73771499063202e-40
CTC-250I14.6	3.61813381544514	7.94425456046655	4.47686485429255e-42	5.28481796414494e-40
RND1	4.4243263963153	4.97443225485614	4.91720083823558e-42	5.76566549294052e-40
RP11-498C9.13	-5.86615616503279	3.99793008605985	6.01928710169884e-42	7.01086433025203e-40
PPP1R15A	2.20103677077034	10.0665095563366	8.11514623436149e-42	9.38938542122712e-40
CCND2	-3.82347634173426	7.38719249395068	9.6674867212766e-42	1.11118855596989e-39
CNTNAP2	4.65829864825877	4.30423294365429	1.71022678995273e-41	1.95290014688001e-39
FDFT1	-2.16296592842845	8.81584089597688	2.33638849217994e-41	2.65058723031661e-39
OSER1	2.40511200963916	8.36586903218961	2.52614681175105e-41	2.84737489987758e-39
RP11-705C15.2	2.07452457594093	6.04405643070432	1.74859690717289e-40	1.9583164464883e-38
RP3-395M20.12	3.44427173187785	3.89686336136399	2.28353341917741e-40	2.54112180678016e-38
TUBG1	-3.38462823762812	5.27108093250963	2.35753900165395e-40	2.60687113277823e-38
SBDS	2.28833946996158	7.55692500855344	2.44980182983318e-40	2.69185457666764e-38
PNPLA2	2.44554575404418	5.6753047051088	3.73955659086372e-40	4.08336207493625e-38
WDR12	-2.61088026562385	5.81316882246239	4.38334302520979e-40	4.75660782567952e-38
SNN	2.80992049842739	7.01523495348319	7.88892950195154e-40	8.50786958818489e-38
LYAR	-2.54812222754775	5.16315361680316	8.3542498838958e-40	8.95442329580022e-38
RNASET2	2.29823121369986	7.36796479336329	8.5106356217515e-40	9.06642164314759e-38
FKBP4	-2.41329185588242	6.2445927866981	9.01962479253116e-40	9.55041604547345e-38
WDR46	-2.29928697066497	7.06159927234038	1.14728415584267e-39	1.20748201727273e-37
MRPL15	-2.29699619633427	6.63274059874774	1.69131843633139e-39	1.76940265875124e-37
LINC00158	-6.58482036609173	3.82577903786338	2.29849178209709e-39	2.39029463839394e-37
RP11-649A18.12	-2.59949499692159	5.34064648000827	3.02128695998048e-39	3.12336712886502e-37
LTA	-3.16737037818551	6.8744726875982	4.35878478340542e-39	4.47954876181624e-37
HCK	-2.47727326891256	7.65026551713027	4.43972580992091e-39	4.53604968568001e-37
KBTBD2	3.07145417288926	7.18327533682042	7.86972448369469e-39	7.99371839852499e-37
AIMP2	-2.48961742290543	5.8208705898514	8.249460613418e-39	8.33100152468358e-37
RP11-215G15.5	-3.20509786421099	5.83522913098443	1.16230885713478e-38	1.16705161166677e-36
CTD-2256P15.4	-2.12749355288352	6.55745227106864	1.37038469285543e-38	1.36811376965013e-36
ZFP36	3.01390352066714	9.80101896333019	1.74402972464867e-38	1.73124677950778e-36
GNPDA1	-2.91193899778332	4.69881916967367	2.2579531250802e-38	2.22874005922464e-36
MMACHC	-2.78650187288565	3.90663931579827	2.50149585695205e-38	2.45526034364097e-36
CXCL10	-8.54596765171195	3.21953584340168	5.04768532091775e-38	4.92671006937173e-36
EIF1B	1.83997675355163	7.98612636148778	6.8313238633671e-38	6.63055884538259e-36
FABP5P7	-4.09910772887276	2.83041549070778	1.36486224679345e-37	1.31743139854853e-35
CLK1	2.61826017942734	8.54851933975015	1.45866640039191e-37	1.40023959787071e-35
SEL1L3	1.90922638626164	7.29131639312041	2.28836677068037e-37	2.18470250549491e-35
MACROD2	-2.60726950342698	6.35559022669781	2.34905169413662e-37	2.23045011675331e-35
MXI1	2.70409159916095	5.07175513117027	2.3980822254585e-37	2.26469700329651e-35
DCTPP1	-2.46665737487925	7.07340435729314	3.36051209863034e-37	3.15653262769735e-35
DIRC2	3.5438475973556	3.88163649507509	4.09705965249068e-37	3.82779300474143e-35
ZNF821	2.47135289222079	5.30990907745706	5.41921450215747e-37	5.03612215782943e-35
CCNL1	2.15448856260953	9.2118990848487	9.5103305900168e-37	8.79126908667637e-35
RP11-136K14.1	4.39487122320456	3.59229222168966	2.00889291506643e-36	1.84722990100661e-34
LINC00936	2.36960726178169	5.16735118328164	2.04101781276996e-36	1.8669435710421e-34
BLMH	-2.61058878629515	4.73805874194343	2.26266586813595e-36	2.05890809282308e-34
PAICS	-2.73474566204372	6.30528827512338	2.29854258208859e-36	2.08071696640776e-34
RASSF1	1.72751395586621	7.68115036272881	2.83523594842007e-36	2.55331996159006e-34
FASN	-3.10338405098905	3.58089961781746	2.94711983338948e-36	2.64046823636655e-34
PA2G4	-2.17543031713965	7.38899915868865	3.28417276774385e-36	2.92743787883943e-34
TBL1XR1	-1.91893891921144	7.02073086227856	3.31251276528119e-36	2.93771119402171e-34
RAB11FIP1	2.44665912320129	6.72345943735527	3.62521772480166e-36	3.19879691262676e-34
RP4-800J21.3	2.85502194111839	4.27818530446543	3.71850112935659e-36	3.2646197603512e-34
SLC25A19	-2.79138169746297	6.19297808322833	3.87107847695525e-36	3.38158060354426e-34
PYCR1	-5.28176361673702	5.52571235169542	4.29267420222998e-36	3.73120950184875e-34
PSAT1	-5.15898650917357	5.50715334411047	4.72527791278352e-36	4.08689754525945e-34
ACAT2	-2.07842600232087	7.8390239768262	8.69028787839677e-36	7.47921278440738e-34
RP11-192H23.5	-2.79315976904009	5.00176768153348	9.91739431077573e-36	8.49347039233151e-34
TXNIP	2.58385201000489	9.67935551251286	1.20153718903812e-35	1.02400274291146e-33
MMAB	-2.19473664468462	6.1358863962022	1.22581767480746e-35	1.03962430080394e-33
EIF1	1.90187577249417	11.4229446246749	1.25142180379306e-35	1.05621209343326e-33
LSS	-2.05823268093484	6.32727327614461	1.37028692961229e-35	1.15097514169502e-33
PWWP2B	3.04558547479474	5.31642567685893	1.59526572400973e-35	1.33353528536718e-33
CDK4	-2.29706353101153	7.27678556814258	2.09994878412007e-35	1.74705739082675e-33
MFI2	-6.27627277159625	2.94951914657967	3.49358067546273e-35	2.89271791379191e-33
PSMA5	-2.17906648144854	7.25171412578697	3.85013379553642e-35	3.17290978970834e-33
SIDT1	3.21230496008958	6.50826833288267	4.29532617700559e-35	3.5231757576744e-33
PRKCE	2.28998090911562	5.20082563377316	5.61391468137284e-35	4.58321043917126e-33
RP11-425D10.10	6.68587017751899	4.1061275216723	7.82048959464287e-35	6.35496621897701e-33
FCRL1	2.91999083344852	7.90378507083343	7.95350012290669e-35	6.43312965959735e-33
VPREB3	3.78773918934192	6.46180171327133	1.13922579045385e-34	9.17208008526229e-33
MVD	-2.05270654321507	6.97605485560313	1.30950069720557e-34	1.04946269178342e-32
TBC1D9	2.10245147369092	5.56693585274632	1.36644289479976e-34	1.09009697785601e-32
SESTD1	2.06172646994747	5.20112742795856	1.44437831097086e-34	1.14703333958963e-32
RP11-603J24.17	-2.14077799400133	5.25039809784558	1.49051788763899e-34	1.17831846221452e-32
KEAP1	-2.51707391638779	5.72387709736354	2.11562425708117e-34	1.6649581709669e-32
LPXN	-2.5199515697998	7.97226552572576	2.60666487158865e-34	2.04219919154822e-32
TMEM66	2.74180482100604	9.61946796382576	3.2414515482517e-34	2.52818749997792e-32
PNRC1	2.1460432662716	7.95070316017962	3.64041795835062e-34	2.82674409557083e-32
PCBD1	-3.63012296750825	4.76326121935571	4.06799985327126e-34	3.14477988657089e-32
CA5B	3.1750496028575	4.90792504110584	4.12870499267129e-34	3.17764779413921e-32
DESI1	-2.56532588534861	5.61258911438124	4.39065361379477e-34	3.3644346178337e-32
SYCP3	2.46831392889082	4.90280804638141	4.44720209193568e-34	3.39288505450691e-32
PHF1	2.12829134761524	7.13366400926216	5.04815614201851e-34	3.83462330248719e-32
MCM3	-1.94665511249101	6.65604483769917	5.71102694176257e-34	4.3193658744387e-32
ZBTB10	2.33536607254086	5.33800821932049	8.09251836524438e-34	6.09415467065451e-32
PRKCB	1.92626188599219	8.10157466923538	1.28041383735913e-33	9.6009056448504e-32
LDHB	-1.94206789040841	8.61494682546941	1.35623049824219e-33	1.01259414678587e-31
SATB1	1.85523267188629	5.49543117454524	1.44628965173943e-33	1.07523942576764e-31
ZBTB1	2.1555916959463	7.19192263735212	2.16216668646818e-33	1.6006446686138e-31
ADIRF	-6.29399178522874	2.74577145483863	2.37281334586583e-33	1.74917392260008e-31
LY9	3.18604525639672	8.83507639548729	3.01504183362588e-33	2.21326873425537e-31
GUCD1	1.77968404629603	7.61774260028922	4.18650347882068e-33	3.06035155976887e-31
CCDC28B	-2.64981592744067	5.30595964234744	4.20991958398974e-33	3.06464604382853e-31
TRIP10	-3.77827233912776	5.51573338999052	4.30317813029235e-33	3.11953631179824e-31
C11orf48	-1.8380250517454	6.86399365701999	5.08816267654291e-33	3.6733590959455e-31
AREG	5.05242202514022	2.55365780863361	5.72869448206089e-33	4.1187663084809e-31
CCND2-AS1	-3.95534128027262	3.86371758919006	7.06558868004341e-33	5.05913523889502e-31
GALR2	6.84248650841725	2.35288896980818	8.635028582068e-33	6.15765650438e-31
ZNF165	2.40430133752625	5.79984188523643	1.13116949904235e-32	8.03360256819871e-31
DGKD	2.26878608977463	7.63061821052475	3.32634377981429e-32	2.35281587761682e-30
ARRDC4	4.01579457967861	3.49000719388263	3.9739972773769e-32	2.79205807098815e-30
MRPL35	-2.49541337360316	5.53151483088156	3.97929402825282e-32	2.79205807098815e-30
GAPDH	-2.06017900807824	10.8051238099601	4.06603689942321e-32	2.84150922679292e-30
HES4	7.02286746167788	1.79835248087126	4.71658004084199e-32	3.2830027846036e-30
TMA16	-2.07263810880269	5.62244461296526	4.93702449480205e-32	3.42280773605899e-30
THEMIS2	2.05235798501147	6.77083711641043	5.08724781018894e-32	3.51301606687e-30
OTUD1	2.66465927827784	4.70006473130545	5.14799478320556e-32	3.54096916761356e-30
WARS	-2.5022868480496	7.87609324154826	5.31671034163059e-32	3.64267632857365e-30
RASGRP2	2.21683519088212	8.42155634638386	5.78631221259756e-32	3.94893205727703e-30
ATP5G1	-2.25831660459718	7.96222950835747	8.59413847010828e-32	5.84234214829812e-30
AUTS2	3.74978744755952	4.18098937271984	8.86477455781699e-32	6.00296419765972e-30
ZNF394	1.76773404218554	7.34218427003633	9.49409491485801e-32	6.40429854276001e-30
ATP2B1	1.95338039499003	8.43131908300928	9.59445659647608e-32	6.44710581527052e-30
CIDECP	2.01610942027948	5.60468194908126	9.86393251665723e-32	6.60278793097772e-30
ATOX1	-2.23654814661363	6.05622987215062	1.0114589052981e-31	6.74473226506227e-30
IL4R	2.1608138718998	8.16841685318977	1.26507042099561e-31	8.40381951529063e-30
A4GALT	-9.15719792593526	2.69878087706806	1.30347991701145e-31	8.62617334473748e-30
ZBP1	2.4103988982439	5.65013317200034	1.3141025340989e-31	8.66365485782713e-30
MT2A	-3.33423276068421	4.88065206546089	1.52380145835408e-31	1.00083967213925e-29
NAF1	2.60645434277595	4.53172547995691	2.14900408815841e-31	1.406189154465e-29
GNG7	1.72241104805162	7.25994437722097	2.29401071616936e-31	1.49547243366399e-29
PSMD1	-1.98636606347994	7.19132010440004	2.81964206691879e-31	1.83129987178952e-29
TPI1	-2.0589289347777	9.44397531659409	2.97163030064352e-31	1.92286492527937e-29
MT1X	-3.95418052290241	3.94485930589475	3.79591748784325e-31	2.44717617823282e-29
SDK2	4.26140368724837	3.39220756058589	3.89916978801607e-31	2.50449982964812e-29
ZMIZ1	-2.10532969341619	5.17976195151771	3.99132264637787e-31	2.5543002913871e-29
RUSC1-AS1	-2.13964602268711	7.49846252255047	4.22197320379348e-31	2.69204722056481e-29
RP5-940J5.9	-2.13921302930348	9.69466707656682	4.43445011618349e-31	2.81724647199425e-29
S100A2	-9.10634762752537	1.18528602986172	5.12783945133692e-31	3.24595953095317e-29
FARSA	-1.86913379190378	7.01328236001663	5.23426841156514e-31	3.30136835445684e-29
RABEPK	-2.08305397493623	5.52814816030019	5.80223653000129e-31	3.64643433149829e-29
BACH1	2.3979515235188	7.41388252424037	5.87773168563181e-31	3.68063979497037e-29
TXNRD1	-1.86584687901854	6.47269568713045	5.93555793292666e-31	3.70357616593434e-29
PRDM2	1.74509069059354	7.94997009207893	6.15048264166423e-31	3.82402427873721e-29
CCND3	2.11212588417903	7.95469769334647	6.22404247027315e-31	3.8560370921327e-29
NDNL2	2.19004201313645	6.79686535722462	8.67405615879634e-31	5.35492703711416e-29
FDPS	-2.10100494346898	8.06375372130941	8.85084063821866e-31	5.44482523909571e-29
NDUFB6	-2.03289615250503	6.75382298064362	9.90986912155044e-31	6.07492362886343e-29
CTD-2267D19.2	6.07087244151267	3.1595166999049	1.33284316149658e-30	8.14199401206529e-29
RP11-617D20.1	3.75587315932648	3.21925102821753	1.58126634242717e-30	9.62588998904012e-29
MRPL51	-2.06763485871556	7.09239565211837	1.61453776294709e-30	9.79430182515578e-29
RGS10	-2.38356388563015	4.69595396710452	1.66305055066002e-30	1.00536872562565e-28
RPL38P4	-6.62961072607645	2.66725758209481	1.89470260434796e-30	1.1414603172608e-28
ARL5B	2.57601296145606	5.48304940407018	1.97427885125884e-30	1.18531360173001e-28
DYNLL1	-2.05980693649313	7.61376161289546	1.98773333375045e-30	1.1893044203409e-28
ARL2	-2.63611139996282	6.0433226186551	2.00313986934587e-30	1.19443196782736e-28
RP11-52J3.2	3.44926750077637	4.48061563688468	2.03639903821356e-30	1.21013359172208e-28
NUDT5	-1.75161234479042	6.38305222389839	2.20382413555504e-30	1.30518682956888e-28
TNFRSF13B	-2.33617335917712	8.2724964631012	2.24996477957157e-30	1.32801130621266e-28
SBDSP1	1.93631070063166	6.3052742288676	2.31356031988711e-30	1.36094991073225e-28
ABTB2	-5.1009082492818	3.95528612789901	2.48535715657346e-30	1.45710318397634e-28
GDI2	-1.67348658020649	8.28797228897001	2.60284094079768e-30	1.52087739386877e-28
YPEL3	1.85203781284713	7.31741212233497	2.87713433418767e-30	1.67554713175309e-28
NFKBIA	2.35662298228769	10.2066026533037	3.21897963378763e-30	1.86839844458152e-28
DNAJB9	2.26540663886057	6.2938198875943	3.30039552911755e-30	1.90931159898055e-28
RHOH	1.81026993669961	8.67662642420572	3.48522422251035e-30	2.0095825871775e-28
ACTL6A	-2.18721761741596	6.26236017826356	3.96088949960355e-30	2.27633883051229e-28
IGSF3	-9.14171009087671	1.22765726685028	6.93809498371062e-30	3.97427729378388e-28
GPR183	2.3353215547912	9.00271162848317	6.96344361049314e-30	3.97576219996489e-28
RNF139	1.89761744795473	6.4985148736303	7.82628914124995e-30	4.45384682693087e-28
NDUFB3	-2.42863223229414	7.27285370311604	8.45784303639982e-30	4.79762908080978e-28
EIF2AK3	2.51618695708432	5.56570633676281	8.66937691984356e-30	4.90170498920993e-28
DPP3	-1.93726482795022	6.04716210622989	1.02393537580814e-29	5.77070159701422e-28
RP11-465B22.3	-3.40186993541094	5.38867664775156	1.14644501939144e-29	6.44036685973884e-28
RP11-386G11.10	-2.05491011938919	8.85812744568648	1.17487503941801e-29	6.57892365822821e-28
CTB-133G6.1	4.03894480346552	4.38868080762153	1.25228354556935e-29	6.98998269157893e-28
BMF	-3.03504729471902	6.32714355624461	1.28002665384677e-29	7.12208460807544e-28
NUAK2	2.58692162770184	7.16647211178534	1.31738574607645e-29	7.30668138720685e-28
FAM65B	1.64189143436323	8.77789140510444	1.5970972012765e-29	8.83002696313347e-28
VCPKMT	1.96760942012158	7.05103191290167	1.98411872000938e-29	1.09351855385754e-27
IGHV1OR15-1	3.18208630350355	3.64220414086308	2.42675471539941e-29	1.33326514568375e-27
KLF11	2.50053681755094	3.98360199095642	6.04920013021404e-29	3.31302744435641e-27
PLD4	-1.86237794478234	7.7322815015115	6.84921537091297e-29	3.73945755453814e-27
POLR3K	-1.98141417126268	6.03367189358142	8.8048382169864e-29	4.79219091865948e-27
ITGB2-AS1	2.74153732828669	5.30798423764954	1.08234971688893e-28	5.87258754775358e-27
RP11-54O7.18	-6.27047076451517	1.29266122792348	1.29871894338979e-28	7.02474261918358e-27
OSBPL10	1.83598780357682	6.2438360372682	1.38046339056759e-28	7.44385058537231e-27
POLD2	-1.72643305353558	7.44804594647745	1.43683281304562e-28	7.72397110052924e-27
AES	2.09943536391059	7.5126659491007	1.46262726785042e-28	7.82349539147686e-27
PHTF2	1.90531008947541	6.12825640507065	1.46430255452632e-28	7.82349539147686e-27
SLC25A42	2.41162690232379	5.57450799609217	1.49981417611583e-28	7.98024403276255e-27
PRDX3	-2.43055085762894	7.30281614512707	1.50277619299346e-28	7.98024403276255e-27
MRPL12	-2.26141195933229	4.34277972046509	1.56737416707719e-28	8.29805881000167e-27
ARPC5	-2.17301335464791	8.80007511773399	1.57502661038865e-28	8.31338063749248e-27
ABRACL	-1.99325912811883	6.60343552028483	2.05357973114063e-28	1.08066540610717e-26
CSGALNACT1	4.31865895953029	5.38550784515851	2.39877242223513e-28	1.25852711678288e-26
RICTOR	1.58033533382719	6.1005962485396	2.43152211319038e-28	1.27188990537572e-26
DNPH1	-1.9148311822483	6.927967976087	2.65683905118728e-28	1.38560104666546e-26
RFTN1	-1.84874507833004	7.6751298907244	3.71060733391046e-28	1.92739004318462e-26
TLR9	-2.51816630230168	4.86573285044863	3.71776340537586e-28	1.92739004318462e-26
ADAMTS7	-6.76758242274247	2.48365219130164	3.85684579269652e-28	1.99357848651482e-26
PACS1	1.79212581009101	6.11173177319437	4.40423771231063e-28	2.26980640329732e-26
C9orf156	2.17780381065792	6.31278360470523	4.99707567758019e-28	2.56776203420598e-26
MRPL24	-2.49051141843139	6.58003586066045	6.06363514346496e-28	3.1066794601606e-26
FAM26F	2.7567142193877	5.30395846241321	6.69700958252839e-28	3.42115363790507e-26
RGS16	3.17034039089924	6.86247685351098	8.24282163473368e-28	4.19703051430218e-26
GSTP1	-2.27154725899852	8.97152656322405	8.26385723152623e-28	4.19703051430218e-26
COA3	-1.97675195229594	6.20635912540849	8.64389199618515e-28	4.37731701638698e-26
POLD1	-1.56620682481318	5.66774121723403	9.49332038721345e-28	4.7935780486996e-26
BIN2	2.09508329618443	6.37877038027559	9.85423559038872e-28	4.96147982708016e-26
RAB37	2.95897698977437	4.5401978506123	1.0378602202666e-27	5.21047583571202e-26
RP11-638I2.8	-2.48002538422586	5.23445439687105	1.06525659324699e-27	5.33269281966139e-26
TLCD1	-3.59308002963527	4.2139080476047	1.0739922346893e-27	5.3610623806448e-26
MGAT5	2.12843891709468	5.83857511479883	1.30132781718619e-27	6.4773499413276e-26
PTRH1	-2.34083137732268	4.12912177569358	1.47444018490928e-27	7.31816604276988e-26
SET	-1.6898719856671	8.76402405086562	1.54776577236279e-27	7.66034442179894e-26
C12orf42	2.45438128483488	4.51743703874637	1.55528919638566e-27	7.6758354661169e-26
CMSS1	-1.75956444397621	5.56289699396373	1.66235987400031e-27	8.18115193201674e-26
AP000688.14	-2.87126269632069	3.66344666192631	1.99613767233073e-27	9.79621384081186e-26
GART	-2.24135907166149	6.41275408104829	2.01030140062541e-27	9.83808845107185e-26
LPCAT1	-1.58384236156662	6.9247054099881	2.08295659070595e-27	1.0165177261515e-25
RALGDS	2.31199128791186	5.63302565185626	2.19469217181822e-27	1.06806314578931e-25
PSMB5	-2.14557956143779	6.64224826171162	2.52763657768565e-27	1.22667607357628e-25
TIMMDC1	-1.77552956135826	6.52838951825215	2.66665960018629e-27	1.29055983032838e-25
AHCY	-1.87910022486235	5.78744534259315	3.01115863150027e-27	1.45325835499838e-25
AIFM2	-2.69107937802295	4.49424377926573	3.07429096194041e-27	1.47964014865182e-25
RP11-796E2.4	1.77524528801804	5.98019734382364	3.64729683317103e-27	1.75060227945964e-25
RP4-816N1.7	-2.84358483127687	4.13616032907738	3.74977372568949e-27	1.79485744552113e-25
RP11-158I9.5	2.14844837921593	4.95222748917636	4.01381584455193e-27	1.91260754949346e-25
GNG8	-3.70674765754001	2.98839428517012	4.01766911261003e-27	1.91260754949346e-25
GPI	-1.5276677874811	7.44182608407777	4.0973304654365e-27	1.94522990656633e-25
BCL2L1	-2.28186233121396	4.53266316071648	4.11644133228978e-27	1.94900668066219e-25
CIR1	1.70817118038016	7.20756128493297	4.63155820932145e-27	2.18697171554203e-25
PSMG1	-2.28158670362929	5.37269111295192	5.2015695711505e-27	2.44950463551402e-25
BOLA3	-2.60413649862087	5.03688348309989	5.26320620864816e-27	2.47186762557237e-25
SH2B3	1.86829166801987	6.0981061306015	5.5192316791623e-27	2.58516076854275e-25
RUVBL1	-1.78007936424235	6.38994047730662	5.5681625316822e-27	2.60110608532138e-25
FH	-2.20018427204193	5.70688774049222	5.89059741727876e-27	2.74439006606073e-25
ING3	1.72028009432697	7.01510675178482	6.30437588824776e-27	2.92935508360576e-25
N4BP2L1	1.65162196522996	5.90399039236334	6.51144159563674e-27	3.0175436635907e-25
MDFIC	-2.61445934826554	6.03018803025967	8.48281269426636e-27	3.92072012120443e-25
MT1G	-8.79544343407908	0.88549243455547	8.89760724163347e-27	4.10158564956671e-25
ACTB	-1.7771357917437	13.4238346489406	9.00002901864357e-27	4.13788176275584e-25
C19orf59	7.02508241464765	1.63516994926397	1.0603888813962e-26	4.86248140337872e-25
HMGA1	-1.82581975204082	6.82071573138155	1.07841189529034e-26	4.93218173366953e-25
SMAP2	2.10643971430485	9.68296747414463	1.12432233666777e-26	5.12872990702941e-25
SH2D3A	1.75830747864698	5.5446542099391	1.15475238557631e-26	5.25382263760512e-25
CSF2RB	-2.51462913523259	6.53543176401279	1.39495757905252e-26	6.33020879574717e-25
AL592284.1	1.93114325791588	4.34762658596457	1.51705887682873e-26	6.86646000960484e-25
ARHGEF18	2.5008305541108	6.03118970078103	1.53495368185515e-26	6.91378428592571e-25
ERGIC1	2.06428038026203	5.38009616432111	1.53542917001842e-26	6.91378428592571e-25
PHB2	-1.70704933107304	7.38153068850044	1.67960918124948e-26	7.54356092689195e-25
AFF4	1.73522630701739	6.62193899813519	1.72215838737276e-26	7.71482799635628e-25
EXOSC4	-2.34252861661754	5.56089473558088	1.95102523140879e-26	8.71773959538184e-25
ACOT7	-3.42578636959855	4.04241405852479	2.02417577992756e-26	9.02152424773327e-25
APOBEC3G	-2.1629787532971	7.32069937712546	2.59837717837353e-26	1.15512080619247e-24
FTSJ3	-1.60260527782214	6.9604151770994	2.89984100852763e-26	1.28586604720777e-24
ZDHHC16	-2.02896713153505	5.34651241722485	3.12575416299115e-26	1.3825329362435e-24
CTA-250D10.23	1.87779166314171	6.78745815313314	3.49340992660358e-26	1.54124658655786e-24
CR1	3.77040227332525	4.35041349667565	3.60495749546869e-26	1.58645371293031e-24
AP001046.5	4.70120592062461	3.21381473983954	4.5699814009763e-26	2.00608404664465e-24
TUBA1B	-1.99343090063237	9.29122372992061	5.04438787481203e-26	2.20878447520905e-24
C14orf1	-2.29598345038532	6.79979148854865	5.07405085823319e-26	2.2162185636048e-24
AC107081.5	-1.7917764238537	5.58458615315406	6.52170637729049e-26	2.84141476602599e-24
COL9A2	2.14713907675598	5.12936672196841	6.82730749575973e-26	2.96508628727726e-24
TUBA1A	1.71978758025749	8.3442574902857	6.83950417132812e-26	2.96508628727726e-24
CINP	-1.71517951048466	5.75805921123885	7.12354047463103e-26	3.08057860475937e-24
DUSP6	3.14457856937554	4.34487084834896	7.31222489765053e-26	3.1543674367124e-24
ZBTB24	1.48502569468915	6.43287319669495	7.50894953525933e-26	3.23125264360876e-24
IFRD1	2.29406838861175	7.29982627633779	7.96013130515778e-26	3.4169890425654e-24
APLP2	1.93322032362328	7.34051300797607	9.10642827830557e-26	3.89947079534992e-24
ANKRD37	2.06988574686495	5.63044772083638	9.34062769221598e-26	3.98997815185099e-24
RP11-356M20.1	-7.30869499698599	2.7900210906377	1.10073677660851e-25	4.69048103027492e-24
RP11-762I7.5	-1.72576266228296	5.41749080900215	1.18177361339255e-25	5.02354423347477e-24
ZNF350	1.8036253769257	5.91093576933366	1.22435202287703e-25	5.19190635720499e-24
BLK	1.53674088561619	8.82765008598432	1.23105252763377e-25	5.20768007513066e-24
PCK2	-1.75090227849305	6.09779325105858	1.33036693633159e-25	5.61421274025345e-24
DPEP2	3.20716202122876	5.78743139076072	1.37636003970862e-25	5.79430994066249e-24
RUVBL2	-2.00457011764577	6.88221628634949	1.44862345694571e-25	6.08387029237945e-24
PPID	-1.61952839297802	5.89287263051918	1.48428004239792e-25	6.21867065245423e-24
KCNH8	5.44977790638508	4.31191250168927	1.6009138448629e-25	6.69128368028701e-24
MCTS1	-1.7492793959413	6.32482126453516	1.65536451242517e-25	6.90235641923152e-24
TIMM13	-1.95413909321519	6.40624834086653	2.24688534946928e-25	9.34650808108997e-24
ATP5H	-1.78972304990979	6.99241055502517	2.28404564381702e-25	9.47851815751238e-24
ABHD15	2.00066460349475	5.08012620231352	2.47805618414165e-25	1.02592700457675e-23
AC006129.1	2.84904798981995	4.11915422689573	2.75731601061514e-25	1.13884321563729e-23
C17orf107	3.23428447434052	2.85637034346005	2.87325225453338e-25	1.18392901271115e-23
DTYMK	-1.7633900062082	5.75968178193097	3.04618149423298e-25	1.25223145613516e-23
VPS37B	2.25025108548218	7.78750731488828	3.28095609563892e-25	1.34557708795558e-23
SLC2A5	3.7363740307622	4.33519048477479	3.32129732912072e-25	1.3589317479407e-23
ANTXR2	1.97295384633482	5.08234799074846	3.6404105884594e-25	1.48601900446202e-23
WDR77	-1.89842238860348	6.40172353805428	4.5070354536192e-25	1.83548756200888e-23
CORO7	1.71078090624131	5.74464481166411	4.80926734163524e-25	1.95401650524905e-23
ARL3	-2.2594740698437	4.3078981833574	4.87056854978253e-25	1.97433185924015e-23
AP006621.8	2.46768023229395	3.45506130215182	5.28852535204966e-25	2.13879227837175e-23
PPA1	-1.80068642035311	7.17368148313363	8.74914297668598e-25	3.5301680587917e-23
ANKRD44	1.90509882800325	7.09815550644673	1.02104365118542e-24	4.11028885480656e-23
BCAT1	-4.81260315767186	5.28323217242346	1.04082368241971e-24	4.18028288633443e-23
ARMC6	-1.77038218443121	5.84182930169992	1.31880464376588e-24	5.28459539707197e-23
VARS	-1.62174035398407	7.12671216610531	1.4476544357851e-24	5.78763630379897e-23
C10orf54	2.8132842802958	6.09199266335015	1.47647429131133e-24	5.8893795304795e-23
EBNA1BP2	-1.98023120284642	7.30919353290358	1.51665336652453e-24	6.03586582381552e-23
EPRS	-1.52652707148503	6.94468084239924	1.90242181998393e-24	7.55391173112257e-23
PKN3	-2.47894344163685	3.78319830929631	2.00673265200612e-24	7.95002860843511e-23
KDM4B	1.61526419437115	7.7057507627938	2.22140035672279e-24	8.78056236024973e-23
COG5	1.9522546411408	6.93564517629031	2.28467380690555e-24	9.01027902493155e-23
PSMD4	-1.56888808372728	7.93644679911269	2.54108479529005e-24	9.9989397429082e-23
VIM	-1.60943869223349	8.6837810240371	2.54757527093082e-24	1.00019522603219e-22
GNG11	-2.57299015514702	5.12791103440378	2.96808756319279e-24	1.16267842637985e-22
CD74	1.83654986628583	14.0178584587829	3.04458999068491e-24	1.18997833841736e-22
MTCH2	-1.79743784460972	7.00114115551223	3.13942594592089e-24	1.22430604243714e-22
PRMT5	-2.11167249855575	6.52684555642244	3.32932309325763e-24	1.29547001697782e-22
SHFM1	-1.71579100435268	7.44718746791872	3.54054921631449e-24	1.37459856351623e-22
ZNF771	-2.32288163930911	4.31218215374875	3.55045665250748e-24	1.37538865135162e-22
VPS72	-1.7330511287107	5.47227620125223	3.87717994809772e-24	1.49863298392069e-22
C9orf117	-2.30542673593576	3.98498044799763	5.03930595625992e-24	1.94352570335137e-22
CCDC109B	1.8381014098336	6.67433959085552	5.73091116502891e-24	2.20539094634846e-22
TIMM8B	-1.97243151274225	6.36649987683727	6.55092372113145e-24	2.51541073256896e-22
FXYD2	-5.92514240854863	3.57757792642853	8.11043974231844e-24	3.10740115653609e-22
HIP1R	1.68955962334687	7.86394696268515	8.64413894424496e-24	3.3046335119235e-22
PHF23	-1.95143285860807	5.43913634020589	1.10204919696672e-23	4.20390862886585e-22
RPL26L1	-1.9998371778674	4.86350600066684	1.12767911096559e-23	4.29230539165139e-22
HSP90AB1	-1.48002116030504	10.5341950991052	1.16416554447133e-23	4.42155135379536e-22
S100A4	-2.64295660995904	8.16530341427593	1.2465276117138e-23	4.72409629159475e-22
RP11-77H9.8	3.56727708857052	2.96446689216223	1.2633693169051e-23	4.77755959646081e-22
GTF3C6	-1.64598429052425	7.26184081694992	1.28697256503725e-23	4.85630619519781e-22
PGAM1	-1.56221706434241	7.74547661143488	1.33299485159219e-23	5.01912781296704e-22
PRMT5-AS1	-2.19407564796555	5.92450371202486	1.36086311555662e-23	5.11304075094403e-22
ZNF669	2.08310206066323	5.63844237042747	1.39487508945778e-23	5.22958426779331e-22
SSH2	1.39560583766972	6.47702493020575	1.64870710489822e-23	6.16800039179374e-22
GPATCH4	-1.55651043100388	7.02588735844365	1.67240503103383e-23	6.24328809769062e-22
PSME2	-1.58610494727701	8.87800394011945	1.82230703819105e-23	6.78838513096711e-22
POU2F2	-1.8707311652637	8.74294505350095	1.88249336950032e-23	6.99766843798726e-22
CIRBP	1.3476973410396	8.99588435089446	1.96970314400841e-23	7.30630225668174e-22
PDCD5	-2.06845295147821	6.96780131240364	2.0275381760831e-23	7.50489819371775e-22
MRPS23	-2.02797960408543	6.0929425878923	2.15980606074216e-23	7.97758386622121e-22
ALAS1	-1.9431128405507	5.15707814216439	2.16702834080852e-23	7.98737386967629e-22
SLC3A2	-1.59778627549303	8.0473872590745	2.24676432079831e-23	8.26383567340362e-22
MARCH1	2.10639031551358	6.69889295326691	2.45215707151559e-23	9.00034373874977e-22
FERMT3	-1.46181720842697	8.10539291438521	2.5371440839317e-23	9.29275561642992e-22
ADSL	-1.86016536130834	6.91488583477427	3.14497984169552e-23	1.14949671159545e-21
PFDN6	-2.18343869042345	5.4428352148204	3.16757298320101e-23	1.15533752796461e-21
ALDOA	-1.60222023519609	9.9007674040092	3.18949191492181e-23	1.16090860928331e-21
TSPAN31	-1.6099091987682	6.90210641271375	3.26751300181436e-23	1.18683408845527e-21
OGFOD1	-1.78173673520515	5.72919119617026	3.36523756419757e-23	1.21979388971153e-21
MOAP1	1.78041234425667	6.82187149935127	4.22724516390594e-23	1.52907246912217e-21
KAT6B	1.46047629369091	6.34564206633637	4.35014637589404e-23	1.57027701101745e-21
MKKS	-1.90484058607569	5.59906651919018	4.49557170126641e-23	1.61942542665619e-21
ZNF487	3.53499806164857	4.31750057083168	4.7247382859439e-23	1.69847536201082e-21
CLECL1	-2.28147312670579	6.74877021595651	4.9388277786854e-23	1.77117968641125e-21
NT5E	2.46728118372482	4.15988265798726	4.94725938394306e-23	1.77117968641125e-21
GLRX3	-1.63737197254214	6.86371738407892	5.35850987175534e-23	1.91448928362858e-21
RP11-693N9.2	2.76572812662913	4.61363057435545	6.83166964939979e-23	2.43583878458497e-21
ANK1	3.11876229781445	2.8354170114361	6.85555681000015e-23	2.43937745473549e-21
FBXO33	1.92578760589313	5.39465719856257	6.87552117794311e-23	2.44150874999683e-21
SHMT2	-1.74245602222288	7.41432249110429	6.91814110976292e-23	2.45166010808657e-21
EFCAB4A	2.79658211126378	4.5103747434114	7.34603602003529e-23	2.59802824506147e-21
LSM2	-2.2437187410456	5.9755513080776	7.39923346003075e-23	2.61155571273126e-21
NR1H2	1.92992833294184	8.56227995513742	7.69596262676267e-23	2.71080973895505e-21
NIF3L1	-1.97162174073158	4.9026409237068	1.09069712037124e-22	3.8341185895384e-21
DDIT3	1.53032193899955	8.28733470194663	1.16239779160155e-22	4.0779622122632e-21
DAXX	-1.40107558011525	7.30908848160583	1.18706281984836e-22	4.15614719951317e-21
ETV3	2.48603367874145	5.25473611048761	1.23047917708931e-22	4.29954034058548e-21
BCKDK	-1.85510143031948	5.77264421117714	1.30919648988324e-22	4.5654634480539e-21
ERAL1	-1.4970611999429	6.45277524463046	1.32338946271613e-22	4.60540177611055e-21
ERO1LB	1.87339706269683	5.1317107470661	1.32592129436415e-22	4.60540177611055e-21
KLHDC2	1.84362918477654	6.34389921301924	1.37344269032441e-22	4.76099548465434e-21
MEGF6	3.89358497942832	4.47209716110005	1.52715181098627e-22	5.2833404534141e-21
MRPL17	-2.24540546047092	5.27397498490048	1.58622953327957e-22	5.47688066717932e-21
C12orf10	-1.9831291069212	5.28399165237912	1.70183136382257e-22	5.86443703300673e-21
NCK2	1.7845373478473	5.33765731154209	1.74814019140356e-22	6.01215694567156e-21
AK2	-1.64073733222444	7.45449894014159	1.80795290615401e-22	6.20564739163392e-21
CYBA	1.37720854407856	8.7984975530941	1.97707676366612e-22	6.77284473294331e-21
LINC00152	-3.11750936534607	4.40178332421602	2.08347915805232e-22	7.12337854605324e-21
MRM1	-3.30680652293757	3.73950164286902	2.13123246875165e-22	7.27241454327346e-21
ANXA2	-2.06428519795919	8.13503842416645	2.27230686661046e-22	7.73868874591646e-21
B4GALT1	1.46504362666328	5.89044422377968	2.2838829808972e-22	7.76298045899902e-21
TBC1D10C	1.45814104356442	8.93576431948225	2.43342098397494e-22	8.25520349728663e-21
SCIMP	1.99680623813532	5.46650879863448	2.58589030252392e-22	8.75341816838627e-21
IRF8	2.07126091315306	9.22440870289463	2.59030232559997e-22	8.75341816838627e-21
HMBS	-2.04825346810728	5.71227491430083	2.81972171568485e-22	9.51030079048841e-21
ZNF232	-2.06049272108793	4.47154581966714	2.84584058999354e-22	9.57989998993779e-21
BCAR3	-3.00087095415765	4.66176865564182	3.18734407595694e-22	1.07088631444315e-20
PDCD11	-1.75139752947161	5.92894785468687	3.26356491022931e-22	1.09439045195041e-20
DYRK1B	2.26358701905543	4.46540211909678	3.3736960050455e-22	1.12915407862356e-20
CLIC1	-2.05735367109056	8.8607876466294	3.39176350732573e-22	1.13303059725598e-20
ORMDL2	-1.46241539450734	6.58144655852315	3.53563506213294e-22	1.17690517671421e-20
CACYBP	-1.61205287072848	7.23051133947031	3.53657614203515e-22	1.17690517671421e-20
TLR10	-2.66416998317441	6.80932458392818	3.65942090348522e-22	1.21547039172605e-20
CETN3	-3.20771980204612	4.79535626672963	3.7902283342626e-22	1.25652901760725e-20
MRPS17	-1.65721099093754	5.40483098961751	3.83469339175458e-22	1.26886227741182e-20
ZFP36L1	-1.53039641041471	8.39489431108616	3.88569822391504e-22	1.28330876502873e-20
BANF1	-1.54642588306849	7.31860025032569	4.21047270244973e-22	1.38794657706602e-20
UBE2T	-4.7995264022414	4.30666624832535	4.24140059467311e-22	1.39550865893661e-20
BYSL	-3.05026586714988	5.21405706040616	4.42078761831579e-22	1.4517966255563e-20
POP7	-1.74964653423472	5.26713396514091	4.45006087780333e-22	1.45866817253475e-20
DLL1	6.09153805894408	2.36442880504737	5.1079150756483e-22	1.67116824506838e-20
DENND3	2.0716445013547	6.1296920794265	5.20287982894283e-22	1.69905632694318e-20
GOT2	-1.80091078448843	6.38865862301062	5.24023493868708e-22	1.70806239951123e-20
RP11-277L2.4	2.07946029093589	5.21246548720028	5.25872867808464e-22	1.70900309901645e-20
ADD3	1.68617671307811	7.6161805453535	5.26268483355762e-22	1.70900309901645e-20
HSD17B10	-1.51505262669301	6.9572954747336	6.04829372521038e-22	1.96047754495641e-20
ZNF10	2.65557549143585	4.82103554399939	6.34198240540567e-22	2.05186619638597e-20
RLIM	1.82728098188593	5.90506656051735	6.36280575549409e-22	2.0547981396347e-20
IDH1	-2.14373712087659	5.13878126550147	6.56726138238022e-22	2.11691187475212e-20
CBS	-7.71142649416053	3.08172046118994	6.90576861973588e-22	2.22192787394854e-20
RP11-38J22.6	-1.91684326228899	5.18056744328723	6.92305414942367e-22	2.22339483537833e-20
TSPYL1	1.4019670504035	6.57052137645251	6.93769831701591e-22	2.22400967516669e-20
OLA1	-1.56353487377106	5.89978024941414	6.98537175262744e-22	2.23519102362919e-20
SMAD7	3.46230571927314	4.94445684820202	7.03027271897362e-22	2.24544597208754e-20
BACH2	1.34235147794463	6.68603274898757	7.12154354596699e-22	2.27044684838666e-20
RPUSD3	-1.9614345477209	6.00099230588301	7.89649757254799e-22	2.51263422622506e-20
GBP1	-2.52130889768856	4.94758958896056	7.90995835626915e-22	2.51263422622506e-20
MRPL36	-1.8473033254434	5.5555090153049	8.06996853028529e-22	2.5588098038587e-20
MRPS11	-1.54594362315202	5.95458196412284	8.40947457352688e-22	2.657012775557e-20
AIFM1	-1.90510380740919	5.26614945393087	8.41009710310239e-22	2.657012775557e-20
MSL2	1.97517333035188	5.63597285024572	9.18490662431855e-22	2.89656143742725e-20
CAMK1D	1.52356767443713	6.25510953178427	9.68944386681228e-22	3.05016709544284e-20
HAUS1	-1.58938453301452	5.54063915725526	9.74085631126165e-22	3.06083634197936e-20
RARRES3	2.75295676401079	3.46386317546012	1.05700717097965e-21	3.31543488046418e-20
SECISBP2L	1.62490785335621	5.87392635536994	1.08885411640775e-21	3.40920614117558e-20
PRMT1	-1.7411129055592	8.59281186175615	1.11381661262397e-21	3.48112523061779e-20
ATIC	-1.67516388625806	7.03648697915986	1.21124799388802e-21	3.778877446646e-20
CCT5	-1.90837786217071	8.18913709151053	1.37302602183754e-21	4.27596036141242e-20
MIS18BP1	1.41063622844876	6.87243866731129	1.55146697858913e-21	4.82307465888445e-20
CD55	2.86227994488281	7.99160105908071	1.55696831231126e-21	4.83157964198756e-20
C9orf72	2.15334399018445	5.47133568291499	1.79148842335727e-21	5.54948479511967e-20
ZDHHC19	6.14093918347158	2.22178112932499	2.02594027550385e-21	6.26463762005803e-20
SPATA2L	2.45045833283093	5.23237831106088	2.12824956396505e-21	6.56937246149e-20
PLGRKT	-1.85301687432727	5.771337365812	2.1933372868218e-21	6.75834140001122e-20
SLC25A45	2.04199692685156	5.41013600841894	2.24557806476028e-21	6.90712929039205e-20
PDHA1	-1.58089559055606	6.65163121107526	2.29505753600996e-21	7.04691567866961e-20
PIM3	2.56441342799827	7.70633763446622	2.46582828010131e-21	7.55797997923685e-20
RP11-463J10.2	3.72588900570484	2.48912144343271	2.60591398101872e-21	7.97336657834993e-20
RP11-864J10.4	2.49109447114624	3.76275061729832	2.70290403616158e-21	8.25567070205925e-20
NFE2L1	-1.77339756824382	5.26570584077644	2.71745768606166e-21	8.28563756251015e-20
RCC1	-2.65963807172945	5.00483019687419	3.00753226743657e-21	9.1541108439694e-20
PHF3	1.37366255442634	6.89645667910421	3.11374961890129e-21	9.46092514640426e-20
TMEM55B	1.41670558551009	7.97809045507988	3.4251397373057e-21	1.03889958941785e-19
RNF125	2.27272954945264	4.12512406438807	3.43782584613164e-21	1.04094030082783e-19
PSMC5	-1.43978357314472	7.96488555136024	3.59182741110808e-21	1.08568887023303e-19
CDC6	-5.84271636343219	3.22972585894354	3.80327694576299e-21	1.14761747011097e-19
MYO7A	-6.03387098498121	0.973411751394219	3.92149475880017e-21	1.18124887812065e-19
EXOSC3	-1.73931779234076	5.88963237014124	4.07167877991893e-21	1.22437693569645e-19
ACAT1	-1.64672648397325	5.86201329488876	4.16772913008084e-21	1.25053653613326e-19
RP11-430B1.2	3.1807538764125	3.63027802079147	4.17298838398311e-21	1.25053653613326e-19
RP11-318K12.1	-5.26120637927941	1.22469176713812	4.2548047649348e-21	1.27287147342767e-19
LAPTM5	1.85263129274325	10.9434170926999	4.3314414197737e-21	1.29358312897207e-19
SLC1A5	-2.22982246806818	5.12459455703584	4.47542808965484e-21	1.33430382515972e-19
ZBTB21	2.47431751513067	5.81131469904071	4.61026446784721e-21	1.37216235975739e-19
NUP62	-1.67666506038372	6.61015403536443	4.62729137778284e-21	1.37488788539531e-19
SSBP1	-1.54851093999583	7.92847151829238	4.6418682122855e-21	1.37687741149134e-19
GTPBP1	1.58516174217378	6.34595129958634	4.8214073105432e-21	1.42770859529661e-19
NOP10	-1.58224475520815	7.51954919163445	5.25231754306608e-21	1.55267749229962e-19
MRPL18	-1.64141367108138	6.18269425344626	6.41830922118502e-21	1.89416014194803e-19
SLAMF1	-2.00573360857883	5.8130891981274	6.64207807837088e-21	1.95689285172374e-19
ISOC2	-2.13160705664724	5.46354064023337	7.27909945412887e-21	2.14096206335161e-19
LDHA	-1.83697803689475	9.18766752578959	7.50738968319344e-21	2.20439672529534e-19
PARK7	-1.58359171099337	8.48001514084149	7.52698267759044e-21	2.20644151611045e-19
SCPEP1	1.72377412846972	6.52727061868985	7.843455180235e-21	2.29536022535822e-19
ABTB1	1.7286198346818	6.4955965661732	7.8863298217766e-21	2.30404796515483e-19
GNA13	1.55420992481712	6.75525693105947	8.11865623404164e-21	2.36601143299427e-19
ALG13	1.82374006043244	7.41433205780561	8.12550432028253e-21	2.36601143299427e-19
GSAP	1.81971428706555	6.92465519587474	8.55149149975114e-21	2.48590861883781e-19
CRYZ	-1.92184077438594	5.85040125614268	9.31236350051837e-21	2.70259639065708e-19
STK17A	1.81350173776539	7.65419462402512	9.57378027159241e-21	2.77385597222207e-19
EIF2S1	-1.88972913325523	6.98176716202812	9.97609723249958e-21	2.88563567465232e-19
MIR378I	2.44877901410751	3.80834878125504	1.01421237504369e-20	2.92881064535344e-19
RB1CC1	1.59531200257195	6.67264187071908	1.08059861269538e-20	3.11536936673284e-19
APEX1	-1.33818635752689	7.66994616561311	1.0989127859573e-20	3.16294979958154e-19
NQO2	-2.37362686719831	4.94755511738416	1.12066454715561e-20	3.21758082517125e-19
ATP5G3	-1.60624788982182	8.15628866008763	1.1215767400431e-20	3.21758082517125e-19
TNFAIP8L2	-3.69494572129199	3.2932211669935	1.18809653529846e-20	3.40282533904907e-19
PNOC	1.77841070790389	5.95079737931186	1.32887707457984e-20	3.79980546153592e-19
FKBP3	-1.65151653733832	6.96764309113152	1.40272472313518e-20	4.00441235913313e-19
PSMD13	-1.30884543458753	7.40059447298126	1.51577382976945e-20	4.32007905055498e-19
NLRP2	-1.91935520815811	4.88886360933812	1.56318324858915e-20	4.44794373552136e-19
SEPHS2	-1.65798459698233	6.95416393589405	1.61592443800792e-20	4.5905391636482e-19
ELF1	1.54138699322989	8.15339409511336	1.65621579293568e-20	4.69736138285377e-19
RP11-124N14.3	-1.59443551243059	6.57380049020903	1.73768609804169e-20	4.92043984098645e-19
CRB3	-2.93791652548366	3.19332077339868	1.82126935536795e-20	5.14876972615428e-19
JOSD1	1.72559603976421	6.08580718543972	1.84831864463708e-20	5.21679726017035e-19
DDB2	-1.46830266460558	6.11798780107666	2.07771108205704e-20	5.85094822483042e-19
AKR1A1	-1.52885852918167	7.75713682815283	2.07969712530461e-20	5.85094822483042e-19
FBXO22	-2.07252405608345	4.56282484799139	2.17511654882096e-20	6.10955968238761e-19
RAB33A	-3.09157528125194	3.22963152008523	2.35510132944314e-20	6.60449042162135e-19
CCT7	-1.51453696152678	8.47162043941087	2.3911674366348e-20	6.69488562266771e-19
TTC1	-1.37032569701322	7.18680282081874	2.49946766953453e-20	6.98691194471004e-19
TBL3	-1.53053061962943	6.64472169027327	2.57065987524348e-20	7.1744406837666e-19
JMJD1C	1.35590075496958	7.94273955863972	2.70881332541513e-20	7.54795496145578e-19
HRK	2.50158069927047	3.75691897612579	2.75018794377439e-20	7.65104037670102e-19
GPA33	8.32275594388376	0.460485510803713	2.7651773229286e-20	7.68051081222345e-19
RNMT	1.7209717552512	6.94712952174823	3.14005163570091e-20	8.70791144878263e-19
SESN1	2.67803900957427	5.08090481624267	3.25255808055086e-20	9.00561683443805e-19
RPS6KA5	1.69070970223272	4.87462173568374	3.29094688435932e-20	9.09748940136734e-19
RP11-15L13.4	-2.49311527005014	3.51211586839819	3.43365264380392e-20	9.47698978513401e-19
CLASRP	1.75832781189145	5.68977700097772	3.67647226802633e-20	1.01311746048404e-18
CD97	1.82107399629201	7.82798923959285	4.13827173326639e-20	1.13857866853381e-18
SYT5	4.3574670001277	1.49644589854011	4.16072892469453e-20	1.14295746923488e-18
RRP1	-1.43998131537342	6.33571124567248	4.17660221375241e-20	1.14551675473263e-18
CTD-3128G10.6	-2.49850699954259	2.78263377746436	4.18836187241229e-20	1.14694154032782e-18
ILK	-1.46958263959744	7.12185939817999	4.28168943541254e-20	1.17066347615168e-18
DEF8	1.65489336751295	7.34255256558319	4.87176703488568e-20	1.32991627916387e-18
NHP2	-1.94200579608205	8.21050674489762	5.25826031948673e-20	1.43318355759365e-18
LHPP	1.78977666160222	4.97414653369731	5.64378434172465e-20	1.53586536190454e-18
TSEN15	-1.62712507664336	6.12727977106347	6.22801236589155e-20	1.6922177922938e-18
KAT6A	1.46938070767515	6.27944570461535	6.39924640229729e-20	1.73604400457354e-18
MRPS12	-1.78534929217969	6.82025587114101	6.69488961051509e-20	1.81343281217533e-18
AC074289.1	2.00067445790125	4.93662618394625	7.01889793514983e-20	1.89825334094431e-18
WHSC1L1	1.34424227028896	7.43180391305895	7.03846078436049e-20	1.90060198398087e-18
FBL	-1.4181721480063	7.1287918611165	7.31545519175458e-20	1.97235058109791e-18
FAM117B	1.85817339520484	4.87593360391606	7.40423647810104e-20	1.99321133295691e-18
RP11-521C20.3	-3.01172567878771	3.18693183973318	7.85492333115727e-20	2.11128254644075e-18
CXCL16	2.41654568401206	5.34263151134006	7.93713928050352e-20	2.13010384592438e-18
CTB-131B5.2	3.03772260282953	3.11914428186822	7.95812484375162e-20	2.13246010958872e-18
NCR3	2.37501551320295	4.84394329582365	7.97650536881166e-20	2.13411217915021e-18
CHD7	1.30459193968551	7.02829463365743	7.9896544261755e-20	2.1343616587112e-18
LGALS1	-1.85982528401628	6.60287061245705	8.04315349258859e-20	2.14537304838191e-18
NDUFA8	-2.18541721696779	5.29112544204976	8.07684590880871e-20	2.15107583647556e-18
RRS1	-2.33126567118232	4.11512134043738	8.24392790748995e-20	2.19223233594759e-18
ID1	6.95815184689392	2.42152710145094	8.52277080505553e-20	2.26293812667363e-18
PLCH2	2.89838296064354	2.4718751724317	8.59581144688398e-20	2.27886831242049e-18
TTLL12	-2.0303663978805	4.22662740449544	9.26800446461587e-20	2.45335312123188e-18
CORO1A	-1.39455865555397	10.0788883462134	9.37407523020124e-20	2.47767728210054e-18
DOK7	3.06145636696775	3.61703534243962	9.69665588990543e-20	2.55906759898093e-18
RRP9	-1.51668011005265	6.26515385950019	9.92603287130086e-20	2.61542876503638e-18
TNIP1	-1.34011670021782	8.09675999257648	9.94015625885271e-20	2.61542876503638e-18
RHBDD3	-1.930487929952	4.04678734731514	1.0102389699966e-19	2.65411805185122e-18
FMNL3	-1.69435439263659	5.37374372985749	1.01792160960145e-19	2.6702865527548e-18
AKAP6	4.88163508559608	3.28882439354081	1.02647449052835e-19	2.68868603058782e-18
STK17B	1.44483362328645	8.36317801314987	1.04303645468688e-19	2.72797752991535e-18
HDAC5	1.71516540265682	6.05426867490464	1.06516357450166e-19	2.781685023934e-18
CNNM4	2.12070434517336	3.62763529259265	1.07137542615944e-19	2.79373135379575e-18
RN7SL749P	4.02219701905333	2.40503121079642	1.09347938389326e-19	2.84712046438139e-18
AFF3	1.38511190000484	7.53360088798056	1.13088108038967e-19	2.94012252313807e-18
CYGB	3.68595566490833	1.99676272012891	1.14167625009806e-19	2.96377797406586e-18
CTC-265F19.1	2.72889235833577	3.75743572557927	1.2253101194193e-19	3.17617108254816e-18
MX1	1.38417487726665	6.0244071489138	1.32460690044042e-19	3.42847513445846e-18
GTF2H5	-1.71795201361226	5.76649171202942	1.45706354965717e-19	3.76573332486102e-18
LARGE	2.50136511049579	4.06928982729022	1.47936871060536e-19	3.81773275376459e-18
ATF7IP	1.58722499391409	7.96917345736897	1.50723544020299e-19	3.88391008492426e-18
FAM177B	2.771631706629	4.17917461929397	1.528055227506e-19	3.93176036520726e-18
ACTR3	-1.63608811791364	9.1710279127971	1.5973503099793e-19	4.10401577436006e-18
SMC2	-1.48773324215522	5.47869742597349	1.61787905151759e-19	4.15065564009747e-18
RP11-148O21.4	1.62663502379404	6.18532349923674	1.81189386833303e-19	4.6405985901692e-18
MPV17	-1.50918685564792	6.91389814792656	1.81416566715447e-19	4.6405985901692e-18
BRWD1	1.5197802243601	6.10278158463489	1.85301179282941e-19	4.73303640826353e-18
C10orf111	3.14974857742939	1.84457627421505	1.89583941128723e-19	4.83535917585389e-18
TMEM97	-1.54195826333485	5.09262425511689	1.90463813827011e-19	4.85071908363222e-18
FCGRT	1.7060353804722	4.77045110632109	1.94665588565506e-19	4.95051309727504e-18
LACTB2	-2.32922096392274	4.15079026540495	1.95181391766607e-19	4.95641583656162e-18
POLR2L	-1.6514263734528	7.01441844092997	1.9999987262261e-19	5.07140460753209e-18
DAD1	-1.58481659466788	7.37954762285026	2.11670276472451e-19	5.35955275398579e-18
DNMT1	-1.47006396516826	6.5775687148552	2.48723781964274e-19	6.28864427597371e-18
TRA2A	1.32021216085858	7.39501568632656	2.59524026315416e-19	6.55223159502403e-18
NPM3	-3.91108561501002	2.62228293094113	2.66215507324223e-19	6.71147348984343e-18
PPP3CC	1.51699943645451	6.46950064884789	2.88484764025169e-19	7.26241687648952e-18
EIF3I	-1.38501031936751	8.02721908413037	2.90308015510513e-19	7.297800487747e-18
HTT	-1.43703169421229	6.80601111169681	2.95352603664044e-19	7.41394445203234e-18
CHRNA6	-8.32211546348562	0.599314892878643	3.03890723595664e-19	7.61732400565256e-18
CSTB	-1.41246449136585	6.8781372243586	3.14740189346599e-19	7.87797399437597e-18
TIMM8A	-2.20230699020888	4.37507742120973	3.35317141653889e-19	8.38100970219612e-18
PNPO	-2.36466257272931	4.47801232483417	3.95216914356887e-19	9.86404958675596e-18
VAMP2	1.34072787446129	7.23854819146021	3.98742187278168e-19	9.93783845069454e-18
NPM1	-1.28504109986024	9.66058597592268	4.14243389852168e-19	1.03094676126884e-17
AURKA	-5.16391149030516	2.05264967161141	4.27402952132266e-19	1.06218449170737e-17
STIM1	1.56595514301678	4.90830107932723	4.30467869618797e-19	1.06828183950426e-17
LCP1	-1.7825355499892	9.9278061909988	4.3262246609072e-19	1.07210597235049e-17
FARSB	-1.75219103090958	6.21664018129262	4.35361820916971e-19	1.07736634181875e-17
DTL	-6.75968314553021	2.53526426355148	4.40629566064459e-19	1.08885985130299e-17
AC132872.2	2.67633376564072	4.09374127282203	4.4146842341179e-19	1.08939192449539e-17
EML4	1.29260703235293	7.76015365848759	4.69024691112486e-19	1.15575886860737e-17
UVRAG	1.43318936625677	7.2810058082596	5.02104278827706e-19	1.23553012047871e-17
PARP9	-1.30187535451283	6.01258560611059	5.03016333532582e-19	1.23603352505594e-17
CXCL2	7.12650374889913	0.643780813356595	5.08557317472694e-19	1.24789394572548e-17
TTC21A	2.61117944782471	4.55884061385107	5.09759605099542e-19	1.24908977008332e-17
BST2	-1.91990778121879	6.60220974174544	5.31703576537087e-19	1.30103546017919e-17
MACC1	-2.23365958744559	3.73683476799854	5.46068526783066e-19	1.33431653586391e-17
PIK3CA	1.52346214288373	5.99648747839657	5.71492733203397e-19	1.39449015946879e-17
DHCR7	-2.76155691702296	5.25878087697545	5.83009617316739e-19	1.42060823209773e-17
RMND5B	-1.70235080317535	8.00509512499604	6.1897614712972e-19	1.50614655522331e-17
PRCD	3.05912604676257	3.43068641813961	7.91987705438574e-19	1.92445301831952e-17
BZW2	-1.4976769923448	6.13791756839999	8.1745129293949e-19	1.98356826929803e-17
UTP14A	-1.69362785276956	5.28967219785183	8.24994916452177e-19	1.99909655829903e-17
AC104699.1	-3.01257342413356	3.69249333553343	1.04121246363659e-18	2.51953226484693e-17
ZFAND2A	1.56115549116113	6.23734314167395	1.05866873090489e-18	2.55822979220461e-17
ARAP2	1.48725744312202	5.77573112467436	1.07181058338245e-18	2.58640921302138e-17
MCL1	1.74672340146612	7.54089109018418	1.0937349220795e-18	2.63567487222771e-17
ADPGK	1.48579744379812	7.31238117438777	1.11435237735818e-18	2.68165983262049e-17
FTH1	1.44601059984316	11.9117561025645	1.13916833468182e-18	2.73760797458405e-17
RP11-203J24.8	2.04516902222022	4.19037837340375	1.18119421416196e-18	2.8347038620362e-17
OGG1	-1.57062977080509	5.101541237459	1.21240370237453e-18	2.90561112265917e-17
MRPL16	-1.39329545321696	6.59079161858443	1.26855934551065e-18	3.03602744183789e-17
RP11-463O12.3	2.08010471183138	5.79682212833172	1.31512473704881e-18	3.14316611230913e-17
NDFIP2	-6.74189876321923	1.3616776167176	1.32026014280442e-18	3.15112909220437e-17
USMG5	-1.61070598885923	7.31601043734371	1.34125431972603e-18	3.19686960708505e-17
LY6E	1.47959963559036	7.23941221415348	1.4542085320292e-18	3.46137292412564e-17
PARP8	1.56388914819773	5.80067229894318	1.46748253741903e-18	3.48821597431944e-17
ANXA2R	1.7101796879712	4.54759550767375	1.67367369250325e-18	3.97292840784297e-17
ALS2CL	-6.37254995357923	1.03669638671077	1.69709064438156e-18	4.02304893459839e-17
GINM1	1.56479943517052	5.74555390946919	1.7682695664379e-18	4.18610265518109e-17
P2RX5	1.56614356777349	7.46062959736535	1.77087183632069e-18	4.18659023712569e-17
PHGDH	-3.62206491097735	4.85646089931146	1.83421701484472e-18	4.33048722518271e-17
SCN3A	2.64633618675797	3.72687591318612	1.84209028421881e-18	4.34320639076744e-17
COX5A	-1.63239262910975	7.48706365537178	1.8827212019304e-18	4.43302184891186e-17
BEST1	1.42994234221135	11.7322329164737	2.06689992189818e-18	4.86013573828844e-17
XPOT	-1.60725252740636	5.75180093712995	2.20039926405752e-18	5.1606508036879e-17
GCSH	-3.47764938768393	3.34858560676761	2.20060949501888e-18	5.1606508036879e-17
PAGR1	-1.40875132257907	6.02451610140066	2.24449068885489e-18	5.25650091487718e-17
B4GALT5	-3.31184420048592	4.57111088922461	2.31250735893867e-18	5.40854298099296e-17
DPM2	-1.60522427486343	6.28752049771067	2.32111966583484e-18	5.41729195973677e-17
RP11-333E1.1	2.00726693552628	3.96338816534719	2.32244958951568e-18	5.41729195973677e-17
PRDX4	-1.46324640180772	6.12054038976795	2.33039696056023e-18	5.4223526440509e-17
DOCK9-AS2	4.6478325717343	2.08266622186634	2.33082641845471e-18	5.4223526440509e-17
MRPS31	-1.81517515361633	5.48120163838896	2.33881840523058e-18	5.43370962204567e-17
MTHFD1L	-1.85119251066293	4.13756865796466	2.35315831557477e-18	5.4597647983276e-17
MRPS28	-1.96944166074595	5.58677744900351	2.3994657878962e-18	5.55982318041571e-17
APEH	-1.32504932949529	6.79255138635555	2.45277758089004e-18	5.67582478354038e-17
RHBDF2	1.47001907877586	7.06045107065275	2.49334586369917e-18	5.76206952178414e-17
HMHA1	1.24433958453313	9.08350443775785	2.53071541122102e-18	5.84070395633321e-17
PYCR2	-1.41131627569848	6.07935209207117	2.68880826832061e-18	6.19738380683765e-17
LINGO3	2.50216132670921	4.15325350767082	2.73512536772931e-18	6.29583337280615e-17
ENC1	2.68848607145527	3.76759594163245	2.80460197819647e-18	6.44726331066717e-17
C4orf27	-1.93094306246838	4.70500021723373	2.89030068799124e-18	6.63553788697701e-17
NR4A3	2.94179232481007	5.44357709258189	2.91181922909915e-18	6.67616715900146e-17
C16orf59	-5.52033068650454	2.52191657840675	2.9329353034437e-18	6.71576837306224e-17
RP11-277L2.3	2.15747516941597	3.12662571234022	3.02629279492067e-18	6.920466154458e-17
SNX2	1.71888266053988	9.1565373291527	3.04039124459359e-18	6.94361770382936e-17
ARL4C	2.00330576243404	6.71351040890756	3.30832900372456e-18	7.54566788826003e-17
NUTF2	-1.67836632515485	6.97494420965314	3.45655152961029e-18	7.87345655460514e-17
GNG5	-1.58450792531584	7.41156063412177	3.68969712376382e-18	8.3935805272497e-17
YIF1B	-1.4950852775689	5.18852326735091	3.69729442779685e-18	8.39992600104536e-17
NRARP	5.69394249293825	1.69384058082517	3.71613701436202e-18	8.43177010102842e-17
PHACTR1	1.46151577338745	6.65288588127668	3.74948793661507e-18	8.49640774845678e-17
PMVK	-1.97222491587159	6.07912573739505	3.87845400230184e-18	8.77726293707455e-17
TMEM261	-1.5491246376796	5.80110872913711	3.99616007470888e-18	9.03194213004384e-17
DHCR24	-5.1739919575666	5.32614958821907	4.03860373309983e-18	9.11607827144537e-17
KHDRBS2	2.2023054946885	4.58641522467701	4.28702282759402e-18	9.66433236398647e-17
XRCC5	-1.34111942025598	8.50140966380032	4.3226845439872e-18	9.7321677407217e-17
HN1L	-2.0904068982162	4.14505508126117	4.35777170401946e-18	9.79853660758352e-17
MBNL2	2.37691410751448	5.29363317381651	4.36989313758556e-18	9.81316234020017e-17
SUN2	1.35376178418086	6.82686876058055	4.74697943137028e-18	1.06462744089179e-16
AP001056.1	2.05527956531651	3.77527844174888	4.81035959731624e-18	1.07745887852195e-16
CCNT1	1.4808698729729	5.7673311868412	4.89995041878555e-18	1.09612079086559e-16
UGDH	-3.43630233205299	5.37449205395692	4.93326811333423e-18	1.10216275202126e-16
LINC00926	1.46086198713218	9.25183595467547	5.00077310714233e-18	1.11581745791678e-16
SOCS3	2.69372602336893	6.54667475716098	5.10179148344505e-18	1.13690559958251e-16
DHRS13	-2.5363724899763	4.42362394780536	5.42781674731574e-18	1.20801766104909e-16
SIPA1L3	1.64379641918678	5.87050104910311	5.52612361067659e-18	1.22833213234263e-16
BNIP3L	1.59278626966437	6.80728451702701	5.54417376648538e-18	1.23077839738585e-16
RP1-93H18.6	2.66672065034926	3.91634373563178	6.08621095215745e-18	1.34939329372009e-16
AC005944.2	1.85482929440643	6.61392619128436	6.30414330290198e-18	1.39522128211633e-16
HSCB	-1.9258010185526	4.44761746244638	6.30888222123462e-18	1.39522128211633e-16
SDE2	2.10466401781652	6.18385144152857	6.4358876711687e-18	1.42150939953209e-16
ZNF775	1.94453132800213	5.87559101837208	6.47865001597558e-18	1.4291476569332e-16
PRPF19	-1.78063763136393	4.50384951209465	6.62075382052753e-18	1.4586530895137e-16
AKT2	1.36420252827522	5.34445465844475	6.68386164476898e-18	1.47070210070225e-16
SELK	1.68853805970435	8.54530195192224	6.81248189774746e-18	1.49711787717668e-16
IRF5	-1.4565443763091	8.00374948939161	7.71706360549621e-18	1.69377912376412e-16
ELF2	1.2326283695469	6.45160911367152	7.81593324335885e-18	1.71332709780078e-16
EIF6	-1.53323598181124	7.69935897488312	7.9047261823631e-18	1.73061993899832e-16
TMEM156	1.73539618714504	6.20303469576378	8.42679335628708e-18	1.84260959609126e-16
CTA-29F11.1	1.80867660987363	4.65201035663647	8.92611320712479e-18	1.94935154802096e-16
MANBA	1.63244121096498	6.19554809748645	8.97053828286711e-18	1.95660766966256e-16
BRD1	1.62741211194505	4.61578046675004	8.99936146286684e-18	1.96044693413649e-16
FGD3	1.2926331254167	7.23399749168467	9.64146613558871e-18	2.09770927590125e-16
GTSF1	-2.03587833092388	4.26074272962969	9.81206125303315e-18	2.13217067352913e-16
RARS	-1.58845283639809	6.47137939138582	1.00866361840282e-17	2.18687343950851e-16
HERPUD2	1.40967098321733	5.7020293123973	1.00888328787354e-17	2.18687343950851e-16
CNOT6L	1.39492976293077	5.86084832492272	1.0125928856077e-17	2.19219458543397e-16
G3BP1	-1.63145678929505	7.41138160554659	1.01829078451083e-17	2.20180176933029e-16
IL2RA	-2.25566777720925	6.27821999743118	1.05203905609454e-17	2.27196221866844e-16
KIAA0020	-1.17971252764999	6.64758737162184	1.11974684177809e-17	2.41519716946976e-16
COA4	-1.55917603091037	6.18535850727656	1.13009250918997e-17	2.43450631665326e-16
FTSJ2	-1.56465436884945	5.92963074743436	1.15212597456386e-17	2.47891538197109e-16
MIR146A	-5.81547515702827	3.20942099638734	1.17880036689345e-17	2.53318834071286e-16
SIRT1	1.80810885871967	5.25634974635425	1.22682987881975e-17	2.63316275342258e-16
POLR2H	-1.65395226413435	5.8814426175534	1.24765107866688e-17	2.6745658890048e-16
H1FX	2.18927036671575	4.05929793933009	1.25821531910684e-17	2.69390684315143e-16
NOP16	-1.5843812975017	7.73122673268104	1.27618875932949e-17	2.7290445305074e-16
DPP4	-6.80203052499761	0.917213886425339	1.33345192082321e-17	2.84801204262864e-16
POLR2E	-1.40480277489032	7.98231014957384	1.34441703575943e-17	2.86792552280256e-16
CPSF3	-1.61599349931524	5.75393320394629	1.37014720137236e-17	2.91736724829622e-16
CLPP	-1.38841580609232	6.43431474447547	1.37093383942029e-17	2.91736724829622e-16
TSFM	-1.44053059977922	5.21753315684436	1.52015149620304e-17	3.23096919588361e-16
CCDC124	-1.5356905774125	6.1488552814053	1.56462899275765e-17	3.32146210601081e-16
ANK3	2.92004860340026	2.94513096750528	1.57760215924289e-17	3.34493778205492e-16
RP11-380I10.4	1.90464093581751	4.51116584312521	1.5928556271067e-17	3.37318553468861e-16
MSRB1	-2.38336858979095	5.12043800439375	1.69270945913826e-17	3.58030592743396e-16
TKTL2	7.68442265871937	-0.0754970825458576	1.74313189735197e-17	3.68249786924259e-16
S1PR4	1.38098955681111	6.55936649896491	1.80759826722461e-17	3.81407600563783e-16
RPE	-2.04713495734835	4.51175174017499	1.81299372159403e-17	3.82084599637747e-16
UACA	1.99519451938276	4.07020743458422	1.81589663009889e-17	3.8223530149949e-16
SREBF1	1.95186642815521	5.41459267245596	1.83346920088904e-17	3.85469800345758e-16
FAM53B	1.73715895129913	5.79268568721332	1.87557759757879e-17	3.93848752491576e-16
PDE4D	1.96634687471855	4.54938197984023	1.97303164031719e-17	4.13815555678051e-16
C7orf49	-1.28792457323344	6.11369085694553	2.08312908922155e-17	4.36383073354793e-16
GPRC5C	-4.28434658750989	3.27199245586264	2.17810892504883e-17	4.55733425503331e-16
ARID4B	1.18663185785295	8.15023450498303	2.19962554374387e-17	4.59684902808004e-16
RILP	-4.3268326723356	3.25414617645171	2.31108916084831e-17	4.82401896405983e-16
AAED1	2.33453361964552	5.0761438899132	2.81343907501933e-17	5.86558401905283e-16
WTAP	1.52110923683094	7.53402034488283	2.86386547947538e-17	5.96359878330327e-16
FOXRED1	-1.44855775281758	5.68269230622001	3.02620279191966e-17	6.29414154495575e-16
TXN2	-1.42256941361249	7.11776186448822	3.0948538149914e-17	6.42927360305764e-16
LINC01023	2.56734569650741	2.97674501793245	3.12605916579956e-17	6.48638713606699e-16
CCL4L1	-4.72324613158876	2.63959122468122	3.17006346950238e-17	6.56989073258316e-16
TSPAN32	3.22622085070293	4.1387518817633	3.23034305785456e-17	6.6850646990623e-16
CDK5R1	3.77829360018583	4.2749822743249	3.23328926261098e-17	6.6850646990623e-16
NAA10	-1.39998613350372	6.00825923931359	3.40837895083874e-17	7.03874570332193e-16
BCS1L	-1.47046184099404	6.38384122270536	3.41908458203655e-17	7.05251791413938e-16
RP11-279O9.4	3.49928594130773	2.06187615753448	3.56129047157536e-17	7.33718229114305e-16
SEH1L	-1.45570121532065	6.26596373307168	3.62474899927681e-17	7.45912718096173e-16
RNF38	1.4579213411798	5.08043852268068	3.65735838076885e-17	7.51737744357794e-16
CSK	-1.35344420058176	7.70716163625781	3.93778812213377e-17	8.08426513299638e-16
DCPS	-1.57829674294533	5.96753550299518	4.27662587497722e-17	8.76959280067219e-16
BIRC3	1.33178885384401	9.1589201524241	4.29367558449475e-17	8.7942328413491e-16
NLRP7	-6.15406306742965	2.54254676448084	4.51735689130866e-17	9.2415389049243e-16
CD63	-1.33736457335819	6.89632004476409	4.56057525079331e-17	9.31904212942806e-16
LARP4	-1.63139168814779	5.41067063425198	4.61110908142492e-17	9.41129518242696e-16
MCM10	-4.54781582860078	2.54563921507841	4.83436993728325e-17	9.8554582467066e-16
USPL1	1.4056752888581	6.06842128749437	5.04850922688615e-17	1.02800122031385e-15
SP140L	1.20960702730453	6.48056555697815	5.07798847423848e-17	1.03280019363703e-15
PSMB2	-1.48961693431109	7.7280760684707	5.09362097636755e-17	1.03477502416416e-15
ACOT13	-1.46614095936835	5.83094873708565	5.14088519133233e-17	1.04316382320287e-15
LTB	1.62214243380199	9.14383588986921	5.15176729706113e-17	1.04415923952384e-15
HHEX	1.20904412012929	6.72919571214815	5.17332091830648e-17	1.04673650656402e-15
CDC42SE1	1.14880360787275	7.05201358083476	5.17646581003555e-17	1.04673650656402e-15
CBX1	-1.90897440309573	4.95516769083502	5.39939328507882e-17	1.09055260212268e-15
SELM	1.89357900308522	4.74256816696836	5.52368092154822e-17	1.11436754480796e-15
MRTO4	-1.43573256121978	7.00028187384104	5.53159257472081e-17	1.11467651525891e-15
RP11-455F5.5	-1.27651722712081	6.04596907133955	5.64836251931117e-17	1.13689564026366e-15
PIGS	-1.73437212203677	5.91386390928202	5.72055225068086e-17	1.15010090186013e-15
CLUH	-1.43950039483225	5.16862539853637	5.7512776141516e-17	1.15243336162954e-15
AC009133.17	3.34845977044117	2.16409447402816	5.75153186308219e-17	1.15243336162954e-15
CHAC2	-2.74478039154332	4.18305033034475	5.751942598254e-17	1.15243336162954e-15
PPP1R2P9	7.72548553681895	1.19166782516547	5.82230858352053e-17	1.16519534092425e-15
PHC3	1.25126329046372	6.4652512372115	5.88636707812473e-17	1.17666726798532e-15
PNPLA7	2.33870002096291	4.37778173124835	5.95995204038805e-17	1.19001510968708e-15
BID	-2.4570065598623	6.96351123021595	6.05995897965204e-17	1.20860209284818e-15
ISCA1	1.70396066271419	6.31826832833744	6.29540454654448e-17	1.25412785442051e-15
PMAIP1	1.61796110478599	8.45939349038314	6.43763638869045e-17	1.28100165543065e-15
SRSF5	1.2145253748021	9.89609112689325	6.47264049925801e-17	1.28650173108688e-15
ASS1P1	-5.70361356555145	3.16106901566666	6.61789817182697e-17	1.3138783972726e-15
LINC00116	-1.77262955888286	4.71037840528429	7.0294219009057e-17	1.39243945907608e-15
SETD7	1.77038334527328	4.66233890684193	7.02954383209379e-17	1.39243945907608e-15
ZYX	-1.82864997797499	5.46410951437938	7.14893007649975e-17	1.41448422838649e-15
RBM39	1.46886313497078	9.47713372442375	7.41206623564716e-17	1.46488924437773e-15
ARV1	-1.84221985500036	4.05238664043303	7.43946187231353e-17	1.46864224148237e-15
C16orf74	2.25178057277674	4.63924313216364	7.59695352568199e-17	1.49804035041975e-15
CBX6	-1.46822541228317	5.50703359927626	7.83170980116571e-17	1.54259077718338e-15
TKT	-1.39326455895575	6.7565565701921	7.86166858657162e-17	1.5467478814864e-15
TP53I13	1.51348223069937	5.639281879043	7.96899963670703e-17	1.56610115470088e-15
NAGA	-2.13831339139909	4.71654842985579	8.05783665520016e-17	1.58178049666294e-15
WDR18	-1.56347316124028	6.38859680139105	8.29454457902681e-17	1.62583648428549e-15
KANSL2	1.52961300695594	6.81564859089123	8.30087656105923e-17	1.62583648428549e-15
NUB1	1.16219727450356	6.31864985583126	8.37067338837365e-17	1.63767116201877e-15
WHAMM	1.6678057814164	5.08831581470841	8.46521009010972e-17	1.65431415530545e-15
GPN3	-1.71079657284586	5.60336106416625	8.52301322434512e-17	1.66374931891099e-15
NCF1B	1.83203038742316	4.94109531259762	8.66483076911713e-17	1.68954529427729e-15
MRPS14	-1.4854322789834	6.13658044508617	8.75678660279657e-17	1.7055721152448e-15
TUBA1C	-1.46589866176173	6.59892421766613	9.30621726221127e-17	1.81056705777387e-15
NDUFAF3	-1.40502724727015	6.75524846254916	9.43820189483012e-17	1.83420272863823e-15
PPM1B	1.21293156985299	6.41218791794165	9.9312120570048e-17	1.9278689538659e-15
PTP4A1	1.94244213811624	8.01641563788868	1.01134112022631e-16	1.96105890249433e-15
NDUFS6	-1.58318772087303	6.85615330482587	1.05315134212475e-16	2.03986774925294e-15
PROSC	-1.53219099744295	6.341926343718	1.06083720767131e-16	2.05247916447679e-15
TMUB2	1.17986260171071	6.83995626040205	1.08482251693334e-16	2.09656351696265e-15
DYNC1I2	-1.45226121216788	6.05767832049686	1.11199208621153e-16	2.14435635140374e-15
MRPL14	-1.62999509101048	7.07086983464035	1.11200667069532e-16	2.14435635140374e-15
LMO2	-3.13000583232941	3.52174141334058	1.12418860256923e-16	2.16545745043959e-15
ADIRF-AS1	-2.82926353170841	3.46872632935185	1.13106634171622e-16	2.17630617358194e-15
TMEM141	-1.85082050195521	4.44446414845367	1.16563162652146e-16	2.24034655082029e-15
STIM2	1.4703394085177	6.04784725719845	1.22075584966959e-16	2.34371708237114e-15
LMBR1L	1.53842064393092	6.33546617591075	1.22338704248721e-16	2.34619045217277e-15
P2RY10	2.03457096931048	6.26649028481986	1.25094395811075e-16	2.39640810220974e-15
AVPI1	2.69372051724256	3.23395925008713	1.26475594189577e-16	2.42021369779419e-15
ARL10	-1.62605593198768	5.38383440114174	1.26721806698976e-16	2.42227208406762e-15
ABCB4	1.69572279070584	4.70258742057039	1.28236876649499e-16	2.44855352124961e-15
SLC38A11	2.6804440625734	4.16695292747356	1.33488972936746e-16	2.54605441722477e-15
RP11-689B22.2	3.26869422863145	2.42242559670879	1.40552611391399e-16	2.67785678693471e-15
PAK1IP1	-1.48806161989357	6.08083381160286	1.40953329380019e-16	2.68256603224218e-15
KMT2E	1.13192675802814	9.18568618649563	1.46270270997733e-16	2.7807267732333e-15
PLEKHO2	-1.97719827391682	5.36952634646187	1.47414565928416e-16	2.79943465362538e-15
POLR3H	-1.25355123033663	6.974273810142	1.48103082945479e-16	2.80945598495165e-15
NAT10	-1.43108151838132	6.26601601615908	1.49308469544874e-16	2.82924975208079e-15
GLRX	-1.95183565289415	5.77809264644141	1.59990673575236e-16	3.02838251141165e-15
IRF9	1.55568417336097	5.56993737008633	1.67252421810015e-16	3.16241023965667e-15
ARID4A	1.24913710398791	7.08811621466998	1.69450682698154e-16	3.20051121883183e-15
BRD8	-1.50222428897768	5.86174090512948	1.716750988878e-16	3.23902338301162e-15
GCHFR	-2.0085547179178	5.46429062417151	1.77033046934032e-16	3.33650956093256e-15
NLN	-2.61344585956437	3.21071596002729	1.80176012639673e-16	3.3920852552023e-15
MRPL52	-1.70892611508492	6.69463160224914	1.80984149930392e-16	3.40363195202785e-15
SRSF6	1.26455673762431	7.61330878916825	1.82289118164719e-16	3.42448729403849e-15
FANCL	-1.43210866896861	5.50925655942689	1.85321777114727e-16	3.47771940705842e-15
RP4-622L5.7	-2.24455153952278	3.82295420837694	1.98012179628945e-16	3.71187853036191e-15
HLA-DPB1	1.19102489097118	9.49095632907266	2.03633168869439e-16	3.81315658447799e-15
ARHGEF1	1.09394567421995	8.60039423276195	2.04085924716726e-16	3.81677471761932e-15
DARS2	-2.38065066868948	4.51303513327822	2.04263314119058e-16	3.81677471761932e-15
LASP1	-1.44956985170163	6.02434259437776	2.05000861135141e-16	3.82646372317526e-15
NDUFAB1	-1.51735943534903	7.14291104626041	2.05438263856351e-16	3.83053565403875e-15
ARRDC2	1.56385591425609	8.29647542874874	2.07360785406677e-16	3.8622604284009e-15
EIF5	1.09458612069035	9.17211171495522	2.09286864677172e-16	3.89398382617132e-15
SLC6A3	-7.76849085101125	0.0188354830027262	2.15695540568045e-16	4.00895403113226e-15
GPR15	-5.49735695816837	3.22333253346971	2.20541503161549e-16	4.0946658891981e-15
RAB7L1	-1.66738412773957	8.02310557955545	2.22529987766011e-16	4.12719895569e-15
NR2C2AP	-1.33600005610621	5.83467186880823	2.26208826226304e-16	4.19098027889688e-15
AHNAK	1.41766761969273	8.03838965713218	2.28831716730834e-16	4.23508360487755e-15
ARPC5L	-1.3353906789711	7.33672083003499	2.33365508663322e-16	4.31442201254699e-15
COQ9	-1.59052775927907	5.26417107394786	2.36990185711705e-16	4.37443591647193e-15
TOE1	1.28857290420082	6.4210136323762	2.37112404149672e-16	4.37443591647193e-15
TRH	7.74911255260316	0.0432899549954983	2.40962520466958e-16	4.44077657708673e-15
LYST	1.26682616744711	7.37042889215425	2.47369703818117e-16	4.55405278757252e-15
DOCK11	1.265786000712	5.65518280506105	2.51061430496836e-16	4.61715184443181e-15
TSPYL2	1.42321982206196	6.64361933728893	2.55093671523924e-16	4.68637385404256e-15
ICT1	-1.78055640321034	5.19664913873561	2.57570739049827e-16	4.72691006506254e-15
ZFAND5	1.29349455708561	6.99673914066906	2.62152838917644e-16	4.80595199237163e-15
MGAT3	-3.2664795818089	3.57567744623037	2.65429072437186e-16	4.8609133381028e-15
MRPL19	-1.52245286272986	5.67606894225375	2.72963654089344e-16	4.9936628278481e-15
ST3GAL1	1.40601540108213	6.36154618206259	2.76189002787154e-16	5.04738291599829e-15
HUS1	1.3525007967443	5.50494903617479	2.8668441435966e-16	5.23371306507588e-15
CD52	1.54227043229593	10.4288878936268	3.10067875262909e-16	5.65469295273307e-15
PHPT1	-1.78625827269525	6.06580109367646	3.3400294776613e-16	6.08484410888639e-15
FCRL2	1.36714645928951	7.58000471716905	3.40378894460562e-16	6.19454131783383e-15
LY75	-1.61268983472711	4.99735471257789	3.43556757690419e-16	6.24586900479638e-15
TP53INP2	3.29040287009387	3.88504106122596	3.56677325455614e-16	6.47766065804058e-15
PLEK	-1.38953392701532	7.97269242853652	3.69339840281745e-16	6.70066079913019e-15
AC022182.1	2.07825568010021	3.59640252994511	3.81874081317433e-16	6.92087352146979e-15
RP11-6N17.6	-2.20371999553901	3.43277141418058	3.84924228272996e-16	6.96892351518914e-15
DOPEY2	1.42678068695961	5.57832253161588	3.85510098258086e-16	6.97230530710872e-15
RP11-285F7.2	2.94314541512577	3.4349246400823	3.94579602446113e-16	7.128955774908e-15
RFC4	-1.19801962823319	5.86666686786257	3.95438414966921e-16	7.13709147508996e-15
APBB2	3.18861726522964	3.8908393624375	4.10296833231171e-16	7.3976222635519e-15
MAFF	3.17343123251659	2.93990813529426	4.11151511147908e-16	7.40538974357227e-15
SERINC1	1.89871872913647	6.99966856813183	4.3690732674679e-16	7.86118218907639e-15
SYN3	6.80245449197577	2.10118126230648	4.41329648747064e-16	7.93258260623451e-15
UNC45A	-1.29392238137723	6.56080441384214	4.41833887385105e-16	7.93348391213275e-15
C9orf64	-2.9291349914488	3.03558868359641	4.44470374156001e-16	7.97263029453748e-15
TRIM36	-5.8268746719631	1.81269428340207	4.53781568031377e-16	8.12386991117472e-15
TRIP6	-2.20465390051579	3.77471484798207	4.538318947574e-16	8.12386991117472e-15
DDX47	2.87755808221959	4.30299996642085	4.64060731557647e-16	8.29846984753701e-15
RP11-325F22.2	1.81163231553019	4.17301424788241	4.7264796841333e-16	8.44338717397677e-15
GGCT	-2.82770221981005	5.04273840013918	4.74838316162868e-16	8.47385109466954e-15
RSRC2	1.22063057270947	7.9147820734975	4.99775737033602e-16	8.90977745072863e-15
COPS7A	-1.27892207068403	5.92400272677008	5.05753490463644e-16	9.00715518031633e-15
ABCD1	3.48180116503129	1.78669859643341	5.08160150051886e-16	9.0408003885504e-15
P2RY14	4.75182405377681	3.53254132464539	5.08979079960768e-16	9.04615819531493e-15
CDHR1	-7.51230626661152	1.19251688286426	5.17037396687385e-16	9.18004101374523e-15
IFNG-AS1	3.43901919923546	3.42022055373788	5.27490028960794e-16	9.35612009743556e-15
CYP1A1	-7.3191746397575	0.357998045831218	5.45558977212014e-16	9.66679603536623e-15
PIR	-6.3765199316172	1.69123474162044	5.48391700181792e-16	9.707144269378e-15
TRAK1	1.41352525062878	5.96142343154386	5.71360448326491e-16	1.01034801545669e-14
CHD2	1.19181558183773	8.26185703827764	5.96009096706254e-16	1.05286905243225e-14
ST20	-2.13081708248399	2.99332026695735	5.98313637222087e-16	1.05587248039465e-14
EHD4	-1.86018704725134	5.60285409432692	6.01175576463856e-16	1.05985252234107e-14
CAP1	-1.21925287948722	8.99173205213228	6.38073452274821e-16	1.12376827466667e-14
FOSL2	3.53766358041756	4.06431431905852	6.39174880560517e-16	1.12457445501237e-14
C12orf79	2.031409024785	3.01509437409743	6.59162064549427e-16	1.15857348387757e-14
SLC39A4	-1.91190735729927	4.35165540015581	6.64493568452399e-16	1.16677056627456e-14
USP5	-1.52375517415641	6.53666706130621	6.68393666891421e-16	1.17244033677309e-14
THOP1	-1.25402817492093	6.19410366775838	7.17356192765417e-16	1.25706419697137e-14
NUP43	-2.26976725221863	3.85326900943934	7.20537834996213e-16	1.26137440032253e-14
MT1F	-3.99266501733205	4.47013129822039	7.39015600002785e-16	1.29242658134621e-14
CD226	-5.67839415580526	1.80348447399323	7.76517324938092e-16	1.35665341839934e-14
TNFRSF18	-1.90213123980544	4.70111561415791	8.37248968813579e-16	1.46129637703717e-14
ACSS1	1.48731890691913	5.83101899504468	8.38554216365917e-16	1.46211384372544e-14
PTK2B	1.29003240868792	7.65487132345909	8.42995108030242e-16	1.46839157850412e-14
NDUFA12	-1.71651517854205	7.34640374476862	8.52529877714133e-16	1.4835208658908e-14
GRAP	1.22604719975616	6.44147904505519	8.80323593438077e-16	1.53036154238375e-14
ADAM19	1.36169302497195	6.08915662287155	8.85948460647682e-16	1.53860890218446e-14
RP11-20B24.4	-2.71652101327152	4.12800576897335	8.88449398846637e-16	1.54142000469212e-14
ENTPD1	-1.31688446830239	7.12093897851178	8.93673710830237e-16	1.54894577399951e-14
RNU6-118P	3.35054766296838	2.203761265473	9.0156775219105e-16	1.5610793060981e-14
KIAA0226L	1.65783802633054	6.18360501673657	9.21576804579209e-16	1.59414538146568e-14
MMP9	6.95342906204331	2.92557524650215	9.30553911330428e-16	1.60808183826448e-14
ADAM28	1.73915741195174	8.28430759322119	9.35871026012317e-16	1.61567220310881e-14
CTD-3184A7.4	1.78504885573885	4.86553001640977	9.68427729673109e-16	1.67022713377284e-14
HILPDA	-2.27451064934169	3.83926301835358	9.83201027069663e-16	1.69403403786332e-14
HDDC2	-1.49781606887961	6.2775658653269	1.02017243254239e-15	1.75600320876335e-14
DCTN2	-1.32493758176601	6.88163758488177	1.05352026454522e-15	1.8116193446722e-14
RPP40	-1.98837825596671	3.78424885707344	1.05590018117362e-15	1.81392645676346e-14
FAM76B	1.42212305893946	6.08838619734438	1.1183877361509e-15	1.91938626112892e-14
WDR65	-2.02855081303487	3.8038521570405	1.12253819630534e-15	1.92461872695295e-14
PPP1R15B	2.00194099683468	6.5037287348634	1.13371043163444e-15	1.94186813245934e-14
KCNQ1	3.57810847473387	3.20471281507216	1.13611809391445e-15	1.94408611349456e-14
FAM150B	5.15572915697218	1.61323106783659	1.14613666993524e-15	1.95931054407422e-14
RP4-758J18.2	-1.21810925622018	6.36849550304888	1.17396334585298e-15	2.00491824197433e-14
POP1	-2.58856233088669	4.35662809380435	1.17564974677922e-15	2.00583757089647e-14
LYPLA2	-1.58046216792688	6.88524504750248	1.19290925588102e-15	2.03329927897534e-14
PHF19	-2.47937709931233	4.48503149892449	1.2064094443424e-15	2.05430598461074e-14
IKZF5	1.59204942291091	5.57132528830053	1.23134932500117e-15	2.09276408429171e-14
SLC38A5	-2.11227687358459	4.72627411374026	1.23139000552451e-15	2.09276408429171e-14
GEMIN6	-2.25993732927573	4.70168606320856	1.23388234050088e-15	2.09496194080572e-14
KIAA0430	1.20093896771411	6.64744921208685	1.24878094577319e-15	2.11775054221958e-14
ARHGAP4	1.23715211259409	7.99138529464602	1.24972858395535e-15	2.11775054221958e-14
SSRP1	-1.46658762393134	6.43375900816294	1.25109792721534e-15	2.11801665565691e-14
MPV17L2	-1.61252983245787	4.78343761014408	1.29597210578457e-15	2.19186143854426e-14
MXD4	1.90123413885862	5.39754500656566	1.33846415181853e-15	2.26153841358043e-14
IPO5	-1.37625893056742	6.20627386724088	1.36353078253842e-15	2.30166630934577e-14
PLIN2	1.60227348411032	5.99935040547201	1.42718479792536e-15	2.40679011626969e-14
KCTD2	-1.468272015792	5.88204277804957	1.43001884579655e-15	2.40924390114864e-14
USP28	1.23408271634431	5.44281620205058	1.48891542429802e-15	2.50605408265036e-14
CORO2B	5.4764973934984	2.00846651274852	1.51042192232193e-15	2.53980571750592e-14
RBM34	1.63069844695892	3.97835380303275	1.56484330450539e-15	2.6287862858667e-14
CCT8	-1.45139333475744	7.94974294571414	1.57018203238531e-15	2.63522096904936e-14
ZNF335	1.29043372397306	6.39714556164614	1.61545113106685e-15	2.70859373424847e-14
EZR	1.58541926373014	10.9231411132143	1.64381655931762e-15	2.75351094034882e-14
H1FX-AS1	2.66684527461992	2.6295365037096	1.67768868592971e-15	2.80755737853238e-14
TPI1P1	-2.00955795184574	3.74726714027252	1.72027413113237e-15	2.87606787990561e-14
EBP	-1.36147795647373	6.36322392923251	1.73497502018237e-15	2.89787271296426e-14
NFATC1	1.27673881291681	6.03136125283429	1.74370322668603e-15	2.90966944349872e-14
HSH2D	1.04482988607872	8.32104046244185	1.7465192267355e-15	2.91158753915038e-14
TUFM	-1.14984708551374	8.47093316236424	1.76225598035818e-15	2.93502137586633e-14
LRRC41	-1.64435347434646	6.68449055683505	1.77847784398898e-15	2.95921775355538e-14
AC002480.5	-1.58631861606092	4.7476668341402	1.8279668659692e-15	3.03866880260209e-14
PIK3R5	2.17978745709859	5.7174478346663	1.8387902464479e-15	3.05375517069309e-14
SLC29A1	-4.10947567862197	4.30646391330853	1.86180101382026e-15	3.08903376186645e-14
SCML4	3.5503718395867	3.88497031840265	1.86961036594376e-15	3.09904769482007e-14
UGCG	-1.3518282105479	6.14933915114694	1.87685863155055e-15	3.10811347410613e-14
CDKN1A	2.52114581174541	9.33820936254428	1.8866685031277e-15	3.12140013429395e-14
GGA2	1.1801036411848	8.56654195207836	1.92277663942397e-15	3.17812967524846e-14
FGFRL1	3.10749626256152	2.70029966810539	1.93928822111293e-15	3.20239173072438e-14
TGIF1	1.58273180053011	6.96595623690075	1.94819839565234e-15	3.21406743819093e-14
TIMM50	-1.18577067279625	6.22646228002252	1.96971297058206e-15	3.24649578387162e-14
ADNP2	1.72634221214641	4.87365920626429	2.00591417296204e-15	3.30304679696699e-14
IFNGR2	1.31368720824871	6.44255653298006	2.08316818159e-15	3.42702742943116e-14
SNRK	1.44936172422763	5.26195729587526	2.10412612618976e-15	3.45824906403211e-14
TRAF7	-1.46421504418933	4.5461068964607	2.13538757254531e-15	3.50633047743788e-14
AC005229.1	3.61700555669137	1.70190640142697	2.32128481248322e-15	3.80799689754876e-14
ATP5J	-1.51362280538244	7.79177709215814	2.32396290778383e-15	3.80881388010237e-14
CXorf40A	1.79615158165464	5.0041630276011	2.41314379150946e-15	3.9512685268474e-14
METTL5	-1.22061088942268	7.14291802773264	2.42963532586934e-15	3.97454670208457e-14
ARMC9	-2.73578312105791	2.45744642287883	2.4409430935476e-15	3.9893093346464e-14
RAB3A	3.25570643502719	1.83744057091875	2.44977419842001e-15	4.00000046921458e-14
CNST	1.57995859076512	5.82013735781863	2.45554952965347e-15	4.00568681910137e-14
FCHSD2	1.20834154240112	7.01978522049326	2.47831526650757e-15	4.03905280048076e-14
PTEN	-1.25487685301193	6.71923151540366	2.53152307869814e-15	4.12192355153171e-14
RP11-203M5.8	-1.55434991728052	5.38659174900568	2.56369804737158e-15	4.17042538041238e-14
CALCOCO1	1.41460314644754	6.27930507694617	2.59172373832693e-15	4.21209352858696e-14
ADARB1	2.12818455342815	4.68010269428634	2.60997103449257e-15	4.23780705795721e-14
BCL7B	1.73327018727914	6.82783565862458	2.67182836970493e-15	4.33421666175625e-14
COA7	-2.3727295003067	4.40807633726491	2.76967968089217e-15	4.48878234739027e-14
AP001623.1	6.15384728386305	0.694027892914847	2.84257314585196e-15	4.60265017897865e-14
DOK1	-1.42189206016246	5.74212212349795	2.88809375542672e-15	4.67202648157965e-14
HECA	1.37750489420092	5.58004588826248	2.98915200678688e-15	4.83103373825843e-14
ZNF800	1.23718915288034	5.96237733190493	3.01149000240457e-15	4.86263787726527e-14
NDUFS2	-1.1096400846598	7.19003925747746	3.01879836042673e-15	4.86993777977982e-14
EGR1	2.14076470818685	3.82309078060052	3.0758052012221e-15	4.95732404709883e-14
SNRPD2	-1.57727863448608	8.80345514806473	3.12175374375756e-15	5.02674282554731e-14
PAGE5	-7.3592972610021	-0.400830360754038	3.28994561234625e-15	5.28812444830953e-14
RP3-425P12.5	-3.28790201075926	3.49806055083002	3.29013294906557e-15	5.28812444830953e-14
DAZAP2	1.30822087948055	10.0147993868592	3.30233783598438e-15	5.30286253055912e-14
ZFYVE20	1.22748342728501	5.28809805621709	3.35635981260616e-15	5.38466136694602e-14
FAM86A	-1.95204207789379	4.61919767212721	3.43820081042265e-15	5.51089966595358e-14
PLEKHA1	1.42833132700571	5.15212527474042	3.46132763403638e-15	5.5428831433776e-14
NDUFB2	-1.59422902825395	7.87768420330841	3.49144184221513e-15	5.58598721843777e-14
FAM98A	-1.82837870209699	5.20327666879395	3.55985295493413e-15	5.69022790262161e-14
HTATIP2	-1.5243606205985	6.12332702611644	3.6414632912745e-15	5.8153569617785e-14
NDUFS8	-1.31437031046747	6.95700700648696	3.65832324972068e-15	5.83137822950667e-14
ACLY	-1.32712679172179	6.74121756717226	3.66053999184697e-15	5.83137822950667e-14
COQ3	-3.10606957408101	3.66282122358147	3.66150873892096e-15	5.83137822950667e-14
RRP36	-1.50476938309416	5.50011354619951	3.78939495121419e-15	6.02955548202761e-14
PHF7	1.80687811710942	3.56933346848009	3.79861101067188e-15	6.03872001523644e-14
LCN8	3.69739336757735	3.27815744421045	3.87021638867682e-15	6.14695913877934e-14
SEC61B	-1.61683745885719	8.31176234785578	4.0004329159974e-15	6.34800758177934e-14
RNASEH2A	-1.99143194059041	5.14867430212734	4.0858823670224e-15	6.47771786154704e-14
CTB-31O20.2	1.86163202657982	4.35917599141773	4.18585073819238e-15	6.63019023091198e-14
TRUB2	-1.26168754208089	6.3655890811706	4.19074854571152e-15	6.63193549294619e-14
RAB10	-1.46782516335051	6.6527953095523	4.19964093925322e-15	6.63999338006272e-14
ARHGAP20	4.79586305684324	0.67210150091759	4.2420693315708e-15	6.70101205170647e-14
CCDC59	1.14599362710117	6.79081388141707	4.32487507322045e-15	6.82564520363454e-14
DKC1	-1.27177510388755	7.12865204538328	4.52375193630013e-15	7.13307491688624e-14
MFSD2A	-2.99996711409503	4.44470982143235	4.53690708825324e-15	7.14736733443394e-14
TWF2	-1.69746487965299	5.28910700436142	4.82535065955625e-15	7.59492805163129e-14
CCDC173	5.83162859682249	0.938371954944339	5.09887926724602e-15	8.01822859388436e-14
CHCHD1	-1.52501115760543	5.8315770181328	5.10382994092801e-15	8.01879612391666e-14
CARNS1	2.78614971186713	3.02931776617944	5.21308053766861e-15	8.18308446303758e-14
AL353671.3	-2.26240399548744	3.41494746056876	5.38115724448564e-15	8.4393355671821e-14
KLF2	2.92996284725272	6.69385369777544	5.50228162834779e-15	8.6215571595394e-14
SUV39H2	-2.81686060190928	2.92682890693034	5.57131763416836e-15	8.72190774073078e-14
GRSF1	-1.31194849239971	5.87755955213462	5.60306435577959e-15	8.76375446372652e-14
SNX1	-1.19240636796509	6.85734292311757	5.94984893188917e-15	9.29783637647904e-14
RP11-96K19.4	2.36329364020603	2.56603748073952	6.22892289311618e-15	9.72524681551678e-14
RP3-402G11.25	3.21976708957488	2.16571771623346	6.41501602843704e-15	1.00068522350735e-13
ATG9B	3.13477555389241	3.6191064730401	6.55024111693151e-15	1.02086764098047e-13
DUSP8	3.65468172758563	2.29890596699292	6.66238115752842e-15	1.03679401688467e-13
AAGAB	-1.40111095245459	6.06738150112128	6.66429901529095e-15	1.03679401688467e-13
ABI3	-1.74386987461414	4.89895799914323	6.81587001138168e-15	1.05943118299688e-13
RPLP0	-1.28448865208619	9.94992844908085	6.85123640070712e-15	1.06398178806004e-13
RAP2C	1.19337212963257	6.44775223080938	6.96301539843151e-15	1.08038047980459e-13
IL13RA1	2.09014782385115	4.97278517971575	6.99622981271395e-15	1.08457081684051e-13
NSMCE1	-1.4136305009649	6.22096504251763	7.03374930773569e-15	1.0894205155625e-13
TMX4	1.52941753747261	5.39919785753855	7.07787283519019e-15	1.09528358107713e-13
TP53	-1.7062174798721	6.19173192059958	7.12070987407297e-15	1.10093736468964e-13
TUBB4B	-1.38968651367564	7.68804287891355	7.19514657972646e-15	1.11146247475156e-13
RPP25L	-1.81654599102101	4.5214850799011	7.30662949837146e-15	1.12768660747392e-13
BLVRB	-1.97702512163277	4.38811301978864	7.35166368258081e-15	1.13363562399267e-13
AC003092.1	-4.25501327655674	1.65076045165632	7.4054698443357e-15	1.14092560538262e-13
GZF1	2.29772655126107	5.00423468190093	7.44749605021291e-15	1.14638945809048e-13
DCUN1D5	-1.35332531958852	5.53022717223954	7.61380905939488e-15	1.17095825771732e-13
HADH	-1.30782324058276	5.37224554101065	8.13836326665933e-15	1.25053073554798e-13
ALKBH3	-1.50702916488042	5.0685797490921	8.33633139518748e-15	1.27982465558278e-13
MCM4	-2.32634933203201	5.36767221731008	8.43338534339083e-15	1.29358801873908e-13
SNRPE	-1.52938827869272	8.01774619200342	8.62148996663718e-15	1.32128115093963e-13
SLAMF7	-2.73724836756878	6.62436431259428	8.67390135820094e-15	1.32814838412908e-13
RP11-43D4.2	2.56711545829917	2.81120637289009	8.6820191576716e-15	1.32822729162592e-13
AC002480.3	-1.58027168647691	4.68254927460521	8.98381300517981e-15	1.37319507448378e-13
CABP4	3.29552160041979	1.89072208563125	9.14732271733421e-15	1.39696569226002e-13
MZB1	1.10386149509662	7.17837754613906	9.17682749050411e-15	1.40024762521046e-13
DUSP2	2.19770440709208	6.7745385862457	9.19439988034936e-15	1.40170471474331e-13
VDAC1	-1.61020467187052	7.39001199984299	9.56051286269946e-15	1.45624865060351e-13
GRK6	1.54902259341141	6.0903590724012	9.57787467097158e-15	1.45762237261798e-13
RP11-625L16.3	-6.90044453561243	2.40074014804128	9.83490115064597e-15	1.4954356658219e-13
BCAT2	-1.74298875862755	5.37341941497718	9.84696867355027e-15	1.49596860604867e-13
APEX2	-1.90372375940625	5.56823369118601	9.88205371062186e-15	1.49999444290421e-13
KNOP1	-1.57090450463441	5.05701498010011	9.99317319661784e-15	1.5155445218586e-13
MIDN	2.17245477762935	3.86479012916543	1.00541623646705e-14	1.52347155831013e-13
CTD-2215E18.1	2.23376958948372	2.99851268511907	1.020800254374e-14	1.54544204888805e-13
AC083949.1	1.34715176162612	5.35308290328152	1.05681467395262e-14	1.59858088040053e-13
LSM6	-1.47411091764501	6.75501615155781	1.07571035279474e-14	1.62575567246339e-13
RBX1	-1.35670158961025	7.5130270424038	1.0774923583593e-14	1.62704139955881e-13
UQCRH	-1.27364523919218	7.86478419565219	1.0823041440934e-14	1.63289600185283e-13
LARS	-1.27339109067128	7.22064946034905	1.08452485909082e-14	1.63483466895389e-13
MRPS16	-1.22493336825482	6.843921983102	1.09048135506933e-14	1.64239653055313e-13
FBLN2	3.89986139559916	2.52940070999277	1.09366621422507e-14	1.64577454166462e-13
RIC3	1.2413672473316	6.20636233924948	1.09931032900016e-14	1.65284429930824e-13
MPHOSPH6	-1.55850306633639	5.26731616837684	1.15725084982424e-14	1.73846342195007e-13
CHIC2	1.86506451810895	5.59946354003472	1.15856523894269e-14	1.73894272247145e-13
IGJ	2.19589491521184	8.89421045642026	1.16510351017489e-14	1.74725522972236e-13
IARS	-1.62131968435257	7.22902258505101	1.17204500894334e-14	1.75615766305738e-13
SDHC	-1.33325093354072	6.70598228040774	1.18273375772558e-14	1.77065479702002e-13
COPB2	-1.39587341350759	6.84313231384952	1.18541261785476e-14	1.77314587727231e-13
RP11-817O13.6	3.29563216373742	1.96933752141945	1.20524110137558e-14	1.80126324055884e-13
ITSN2	1.08683113930441	8.12286310954021	1.24376487104699e-14	1.85724923607367e-13
MLLT3	2.75215535486456	2.61278434471435	1.26497177402139e-14	1.88730331886658e-13
C11orf1	-1.55234046265922	4.060877358572	1.30323872035154e-14	1.94273751563666e-13
ARID5A	2.30641151316166	8.65107233735461	1.31018664327941e-14	1.95142973953407e-13
ARHGAP18	-1.90705379333608	4.31262369313297	1.33461155319911e-14	1.98611571089793e-13
PAN3	1.18194273428767	6.1294335919016	1.34049357508944e-14	1.99317134045852e-13
CCNB1	-1.99994164769581	3.94110920146283	1.39108330701449e-14	2.06663405245325e-13
ALOX5	1.28506605813682	8.30651140061064	1.41060911499881e-14	2.09386166934105e-13
GRAP2	2.42486798102639	3.53423820665799	1.43433264409472e-14	2.12726872877579e-13
OXT	2.8682240966921	1.48006180059837	1.43918044928247e-14	2.13264814498847e-13
MIR631	3.79635787294553	1.29035788170329	1.4465725737754e-14	2.14178554546017e-13
GLRX2	-1.88070256723599	4.01064916172655	1.45977841007862e-14	2.15950792569716e-13
CD79A	1.55288357288406	10.506842451677	1.4727074014868e-14	2.1767911177137e-13
TNFRSF9	-5.91808975891449	1.17242700322013	1.52318635045286e-14	2.24950031519543e-13
ABCF2	-1.59190834462251	6.37629871316364	1.53844700145672e-14	2.27011888196371e-13
DTX3L	-1.91515620556302	5.04840118254587	1.55372240831424e-14	2.29072440469689e-13
NIPSNAP3A	-1.55200067041236	5.31241969621666	1.56072376893425e-14	2.2991066582673e-13
CD83	2.24447367778139	11.5996664612646	1.57991150725072e-14	2.32541145266869e-13
C15orf62	-3.35278390926529	3.03915321564117	1.59761147810755e-14	2.3494840180149e-13
GGNBP2	1.02979305404029	7.98837350487562	1.6436378866122e-14	2.41513856324657e-13
GNA12	1.48243412012405	5.56065240361681	1.68036306627115e-14	2.4670271538507e-13
IMMT	-1.29235730626452	6.51522416216273	1.71068412254041e-14	2.50943428252759e-13
SIAH1	1.13775704836553	5.78170452339994	1.7288400945463e-14	2.53394004125993e-13
HSP90AA1	-1.17989462180276	9.7984080630866	1.744726849812e-14	2.55508154174899e-13
TST	-5.91329351842941	1.58703980978175	1.74677602103168e-14	2.55594002206403e-13
PIN4	-1.40014624577046	5.51136664501544	1.89845685209053e-14	2.77555980442458e-13
TBC1D25	1.39945652392977	5.59263357918815	1.98250726488069e-14	2.89601876460957e-13
EXOSC1	-1.28445233657409	5.73923699345324	2.03433015651069e-14	2.96923827605667e-13
C11orf21	3.22841247638214	4.41718050052955	2.054946062075e-14	2.99682492909117e-13
KDM6A	1.55562784588528	5.05104828781401	2.10931676465603e-14	3.07355072521314e-13
HIF1A	1.47944943561021	8.32735499086081	2.14168851412154e-14	3.11812000251812e-13
PDAP1	-1.18102153076188	7.53243313625486	2.14558029706632e-14	3.121185126565e-13
BRK1	-1.48592819022237	7.79854498862338	2.14850426626978e-14	3.12283843893505e-13
TSTA3	-1.23998856502066	6.62959744792643	2.17147526792523e-14	3.15360302626115e-13
GKAP1	2.17235378166127	3.17507384613101	2.18616853703721e-14	3.17230485968248e-13
RP11-136K14.2	3.97174181588036	0.662239832709382	2.19974527194894e-14	3.18935681711369e-13
DIRAS1	2.7288107901181	3.0747494512761	2.20698106096304e-14	3.19509754310599e-13
GBP2	-1.37845943004947	5.16724824702024	2.20736233445649e-14	3.19509754310599e-13
ENAM	2.25665123276015	6.12220662028524	2.29569338320009e-14	3.31824929785471e-13
PREX1	1.40109694539926	6.08739696453785	2.29624142928644e-14	3.31824929785471e-13
TCEA2	1.58715738704533	4.7547028318076	2.32097477238213e-14	3.35121902878415e-13
MLEC	-1.54572009130306	5.49911262688468	2.35883764155878e-14	3.4030761714016e-13
CCT4	-1.46316578037624	7.82958639882335	2.36593484874155e-14	3.41049898864386e-13
SLC39A10	1.92421682167579	4.56250555499856	2.42899872118117e-14	3.4985190979189e-13
ZNF92	1.34938318370983	5.35581467561873	2.4486001345695e-14	3.52384620684215e-13
RP11-473I1.9	1.78561055227735	4.01829997055672	2.45693285328871e-14	3.53292789134215e-13
MVK	-1.6621163875218	4.6780021708301	2.60029545474599e-14	3.73600015541671e-13
MKS1	-2.16015071603467	4.11454108101141	2.632590961634e-14	3.7792930723671e-13
PDCD2L	-2.07714824204101	3.51668526944333	2.64624447941068e-14	3.79276121957182e-13
CELSR1	1.72107139418551	4.84529707377718	2.64631442198961e-14	3.79276121957182e-13
HERPUD1	1.47867295133595	10.556302773878	2.65730984657138e-14	3.80539838765972e-13
NSDHL	-1.81975999535947	4.96842605741963	2.66077203973375e-14	3.80723573351256e-13
PTK2	1.66351652468754	4.49617011260032	2.71612045529168e-14	3.8832520846482e-13
DUSP15	-5.32053854007302	0.968690967291938	2.73796468843668e-14	3.91128218084033e-13
XXbac-BPG299F13.17	2.16250314383427	4.44489306220381	2.76725672249975e-14	3.94989723846349e-13
AP000350.4	-1.41271793221896	8.94905002231443	2.85335692786849e-14	4.06946929688084e-13
CD1D	2.63436435784842	4.54810696861354	2.89074150284504e-14	4.11942453476392e-13
RP11-703M24.5	2.0201075521542	3.03149043871225	2.93172158280914e-14	4.174417911431e-13
VASN	2.53827915382417	2.41396922007789	2.98151310736844e-14	4.24185793964446e-13
GPR132	2.11253969377887	7.10638871257092	2.99361752290829e-14	4.25561364871691e-13
DDX1	-1.28723709903419	6.98730218215283	3.0088070618627e-14	4.2737291201466e-13
RHOB	3.08097733638061	3.76012171032207	3.08395607754193e-14	4.37691280509627e-13
NAPSB	-1.55633439412542	8.78388337139158	3.09297817912454e-14	4.3861543642439e-13
ARHGEF3	1.39222187470811	5.48770720255174	3.22143067985877e-14	4.56457343645192e-13
ARPC1B	-1.24148037986115	9.21986178435664	3.2240190146996e-14	4.56457343645192e-13
ITGAL	-1.22077409478063	6.78168564265109	3.31698721203043e-14	4.69239543169099e-13
ANAPC11	-1.61491314828039	6.95846872370866	3.3419266196399e-14	4.72133077518674e-13
NDUFB1	-1.36452068800575	6.51208817119081	3.34284595552973e-14	4.72133077518674e-13
ZNF644	1.25076836802663	7.22843022783184	3.38489771912616e-14	4.77686171654711e-13
NDUFAF1	-1.74286250715955	4.87120312172958	3.47890749812074e-14	4.9055684341943e-13
TCEAL8	-1.63270589638264	5.03720921914644	3.51007044509319e-14	4.945519415018e-13
ENDOG	-1.45307921991256	4.81302956681632	3.51867727527207e-14	4.95365114232701e-13
IRF2BPL	2.16915111001129	3.16803652194595	3.55771805284879e-14	5.00458068448641e-13
PEX11B	-1.42729791727057	5.81145584186206	3.71119762945247e-14	5.21627785874209e-13
DPY30	-1.48876181987963	5.91947699519186	3.75057916896705e-14	5.26739297918194e-13
TMEM154	1.1643867053665	6.59033879574203	3.87461771206501e-14	5.43722458212753e-13
NDUFC2	-1.38084432067414	5.60108075529459	3.94478329239708e-14	5.531244695142e-13
FAM166A	-1.45394979015363	5.38930837658981	3.95327092737186e-14	5.53870059118796e-13
AC009505.2	2.51090402377563	2.61963288229252	3.99159019319625e-14	5.58790643151696e-13
KLHL36	1.14960997456758	5.81043699072331	4.10703842598253e-14	5.74492140435075e-13
RP11-135A24.4	1.41690082943951	4.42090582318385	4.14567861534112e-14	5.79433208708997e-13
NME6	-1.43995233422211	5.45994380120452	4.29688552224585e-14	6.00087026052417e-13
BEX4	1.15833254997081	6.14688219690804	4.33989707624974e-14	6.05609758938971e-13
IL7	-1.76887463575136	5.50370176830279	4.39523068104102e-14	6.12841781552017e-13
BRCA1	-2.63035846410031	3.17469826857869	4.5840039751738e-14	6.38653376796344e-13
ZNF703	3.41737136105675	1.16176322713086	4.61761611297251e-14	6.42823674181216e-13
CTSF	3.1349089991089	3.04830883416161	4.63364409135579e-14	6.44541368790422e-13
CDCA7L	1.27561884000634	6.69445421216543	4.67273287678708e-14	6.49461544075951e-13
JARID2	1.30160882825892	5.75174163536701	4.72072587527168e-14	6.55610506890871e-13
TGFB1	1.86360200875867	6.10655994028574	4.75202816211275e-14	6.5943355059787e-13
SUSD3	1.6033143149114	4.66379443203423	4.90233643471367e-14	6.79751744848273e-13
MASTL	1.50490021278739	4.98519012370399	4.92753393615916e-14	6.8270377001298e-13
CCL4	-2.81948111278944	7.00183203907315	5.00242986460066e-14	6.9253131667542e-13
RPS6KA1	-1.44047020870589	6.84578011017546	5.02695562046863e-14	6.95375626644556e-13
EPC1	1.21277274441282	7.22503930955512	5.13715587445472e-14	7.10057359830683e-13
GLIPR1	1.15747264080422	6.82495612815211	5.21163357181762e-14	7.19782214491903e-13
SRM	-1.92056802745623	5.65184611974317	5.26705723050794e-14	7.2686221859561e-13
CTSH	-1.22657476234972	8.86520600518873	5.39286001765052e-14	7.43635811905069e-13
PET112	-1.51044219905935	4.67101755582915	5.68680405704706e-14	7.83550107891713e-13
STYXL1	-1.53197522550745	5.22327711422359	5.76309459644356e-14	7.93435978679791e-13
SLC39A3	1.32328493432863	6.07048092957162	5.94224410547447e-14	8.17456273753894e-13
TMEM243	1.17679291522734	8.05945651258106	6.08466840736957e-14	8.3639057234582e-13
VAV3	1.37867116305444	4.9520637651072	6.14829486846353e-14	8.44472167035585e-13
DLAT	-1.50634343104491	5.11449530617316	6.60818269882971e-14	9.06925058375914e-13
ANXA6	-1.10451172273035	7.55737335901284	6.75069591766887e-14	9.25756737657714e-13
SPRYD7	-1.88410506489395	4.40685218808004	6.80588247118803e-14	9.32592726699028e-13
RLF	1.5971116149522	5.86082779966942	6.85923518727719e-14	9.39166911888086e-13
MDS2	3.07642434340055	2.42396208081149	6.96424917780457e-14	9.52798726589065e-13
RP11-227H4.5	-4.0548461453511	1.14576866993074	7.06479120454216e-14	9.6579786490263e-13
SNRPD3	-1.28801038532087	7.43857221664377	7.08931140771746e-14	9.68392178297356e-13
APOBEC3C	-1.31596411632215	8.33858722161887	7.21151686573371e-14	9.84315712197138e-13
COX19	1.05535677080375	6.40499696346085	7.30589758415453e-14	9.9641949018551e-13
CDHR3	3.9923096750947	1.53674757377362	7.36151191070026e-14	1.00322133066961e-12
PSMB3	-1.39457965112519	8.29340198877247	7.4733151047234e-14	1.01766397657539e-12
EXOSC8	-1.05913479767407	7.33557761375441	7.5441192537849e-14	1.02650550999125e-12
DHX40	1.49123035634327	5.34118215501981	7.60570018539413e-14	1.03407928357215e-12
RP11-589C21.6	4.75310734237224	0.355320638634367	7.74683216664606e-14	1.05244871526807e-12
SRI	-1.23707055673657	7.45092605680855	7.79247318884556e-14	1.05782672169635e-12
UBC	1.14629703062697	10.9235792562983	7.88292600331256e-14	1.06927484630337e-12
SSBP2	1.34009292498177	5.97954264586469	7.95769000860339e-14	1.07857875981621e-12
IFT57	1.05582788977527	7.80820704128235	8.28101586566462e-14	1.12153200146532e-12
LTK	3.01994193069373	2.47130581136753	8.57790970012557e-14	1.16084167599453e-12
CEP85L	1.41596253955639	4.88478658870987	8.84952020148709e-14	1.1966715746144e-12
MDH2	-1.14606036501133	7.9638209131446	9.06462163643541e-14	1.22481055382957e-12
NUP37	-1.51081585045754	5.17213243862529	9.09761164477756e-14	1.22831818428059e-12
COA6	-1.58824940068887	5.71591424076038	9.80026032647497e-14	1.32216485068606e-12
SUCLG1	-1.31702216261666	6.1464651588611	9.8861433583232e-14	1.3327223041147e-12
PRKAR1B	-1.5690796679455	4.10494116857302	1.00156573128633e-13	1.34914070094861e-12
UBA1	-1.12926248136316	7.8162125031874	1.02840349826229e-13	1.38422477027277e-12
SEC22B	-1.29497749306706	5.1754909459733	1.04359836682599e-13	1.40359561715296e-12
AC007362.1	-6.77692899814549	-0.0314905990995828	1.06210929886549e-13	1.42739319695992e-12
UBE2E2	1.2001528805934	5.90192117510002	1.10303130666153e-13	1.48124980466438e-12
AHRR	-5.63895376698477	2.90640035323205	1.17576451694419e-13	1.57770982146943e-12
UHRF2	1.29738973803271	5.63676666286835	1.18505561466836e-13	1.58895676468694e-12
TATDN1	-1.17930749614807	6.12601199589301	1.19946591495926e-13	1.60627449121957e-12
EAPP	1.06821800451924	7.34292855848062	1.19981009160411e-13	1.60627449121957e-12
CASP8	1.23762809558417	7.01944235960225	1.21236546592677e-13	1.62184050958703e-12
GAS7	-2.38467966609466	3.85840198679646	1.21350105859104e-13	1.62211759714186e-12
TNNT3	4.21927816514207	1.08792715473653	1.22709946135189e-13	1.63904087838523e-12
PCDH9	1.93661953756692	4.88922212318121	1.26541880594802e-13	1.68893292274392e-12
F12	4.17232418498831	1.5521348227697	1.31662460409459e-13	1.75593499680432e-12
TNFAIP8	-1.09119098469144	7.74447715540585	1.39718713412428e-13	1.86195701146341e-12
PCNA	-1.83040304587735	6.39152110939599	1.4070507419539e-13	1.87367252383206e-12
TTC9C	-1.46114795910446	4.60643003767715	1.42317575539472e-13	1.89370172296277e-12
GSS	-1.26769043098638	5.66815072017786	1.50012914542758e-13	1.99457810500496e-12
NMI	-1.20098676991047	5.86231228931701	1.52563746390406e-13	2.02695149291771e-12
FIBP	-1.36528179117366	6.90286024536238	1.53785806525036e-13	2.04163512598701e-12
SAMD8	1.14924106310837	5.86292592498631	1.55285927501514e-13	2.05998514759222e-12
C1QBP	-1.70700295114974	6.9501963201574	1.56857747494482e-13	2.07925774391206e-12
CYTIP	1.47759585275057	8.31974385501694	1.57402466867449e-13	2.0848965114793e-12
CKAP2	1.38845884987652	5.362597104921	1.63625463382866e-13	2.16568217481974e-12
SLC18B1	1.79010612108404	4.66940529139924	1.66787054397021e-13	2.2058566444893e-12
CABLES1	-3.32847587208999	2.88131514838525	1.70506578092913e-13	2.25334374119614e-12
SPOPL	1.20481724278178	4.88734546801962	1.71156329240306e-13	2.26022088296099e-12
EZR-AS1	1.52460534083152	5.7792323519455	1.73901231555595e-13	2.29473445355575e-12
PARD6A	2.00746142763869	4.850372637404	1.75430168155877e-13	2.31316261724628e-12
FARP2	1.16503349476812	5.98116016602945	1.76603879815102e-13	2.32688264272221e-12
NOP2	-1.41190697548789	7.18689653024921	1.80542012275632e-13	2.3769777667427e-12
UTP6	-1.17967972408193	6.65154213504684	1.81374862849752e-13	2.38614475063857e-12
JUP	1.31347582655332	5.53943143067645	1.85281726454893e-13	2.43570883588671e-12
NCF1	1.33155952970563	5.60638651373122	1.90302445830921e-13	2.49983009858047e-12
NDUFB5	-1.31953766260541	6.07773819350299	1.91066298547102e-13	2.50797843870505e-12
RP11-465L10.10	5.41043473777248	1.28139103224921	1.9188372941532e-13	2.51681729475605e-12
ST14	1.60269463411785	5.64023230013574	1.98368891252295e-13	2.59992715609065e-12
CHD6	1.24991551489372	6.27541572487162	1.98778561725316e-13	2.60334351716866e-12
HLA-DMB	1.09940947408693	9.04343898758668	2.00412387428786e-13	2.62277514664293e-12
ATP5F1	-1.25077388230882	8.13620434178858	2.01808950004978e-13	2.63907497420432e-12
DGKA	1.14010572981744	6.95212338243208	2.02965145946235e-13	2.65220947257043e-12
RBMX2P3	4.59891638407396	0.731001490181574	2.0334165774828e-13	2.65514357437981e-12
FNDC4	7.3139627813038	-0.405886479059523	2.06005271525737e-13	2.68791493564313e-12
CD40	-1.16653026495856	8.97497343719296	2.07395406254055e-13	2.70403368855567e-12
APOL3	1.25394879342946	5.3834022793365	2.11809261481017e-13	2.75952245140556e-12
IL24	1.75874175000115	4.96706945973366	2.18221497490159e-13	2.84094469646093e-12
REXO2	-1.31232367566082	5.5694263353768	2.20850589514325e-13	2.87303101221501e-12
PNP	-1.42232670806946	6.55313270103339	2.23352279347777e-13	2.90341344678944e-12
RP1-90J20.12	-3.67058372877235	0.998155509159431	2.27181895335202e-13	2.95099992074447e-12
ABCB1	2.5313880466323	3.33028690158382	2.32324905945936e-13	3.01556347086289e-12
CHAC1	-3.30526271655849	3.82392474964595	2.35234633695542e-13	3.05106479977344e-12
C11orf83	-1.5162864295285	4.85576675507707	2.35577289931716e-13	3.05324245726781e-12
ANXA2P2	-1.86164493548709	3.50449697247668	2.36275565724888e-13	3.0589343208211e-12
NUDCD1	-1.6669823252399	5.19176999766237	2.36366626587401e-13	3.0589343208211e-12
DEDD2	1.11519120008245	6.60826526265327	2.3661831569215e-13	3.0599249396429e-12
RP11-265P11.1	5.10555631349564	2.98678152217779	2.37083612685534e-13	3.06367440623444e-12
THG1L	-1.79367909504118	4.49979144759012	2.46948394914659e-13	3.18879187550185e-12
MECR	-1.34714402673267	4.75012500743849	2.49099185335207e-13	3.2141889711901e-12
SRPRB	-1.58524243090078	5.33827969367381	2.53620176356566e-13	3.27010929972367e-12
ANXA5	-1.34560485182154	7.47588072264769	2.54954131310469e-13	3.28488468150826e-12
HADHA	-1.06639195148294	7.27033351454212	2.57189046317333e-13	3.31123789845993e-12
CLNS1A	-1.2253525649169	6.36023468295033	2.59274406062572e-13	3.3356282388212e-12
METTL2A	-1.78717754910295	3.76620184065903	2.68609090886744e-13	3.45317838622687e-12
SERBP1	-1.02616160591516	7.99208471316361	2.86020669966698e-13	3.67431406249131e-12
CYTH4	1.47897763395764	6.09982548483984	2.94221022729259e-13	3.77688132851057e-12
RPSAP1	7.00455819474715	-0.683058856426987	3.02013831221772e-13	3.8739902174559e-12
P4HTM	1.3237367821266	5.34251097732838	3.02229332401831e-13	3.8739902174559e-12
C1orf216	-3.20918614871358	3.91810222556722	3.04811280753174e-13	3.90422132407529e-12
GSTM2	2.8778291670438	3.11775491960839	3.05457205124668e-13	3.90962844742349e-12
NUDC	-1.05793368386754	7.88479687777573	3.05944051511397e-13	3.91299306292505e-12
LAMTOR2	-2.01366916431808	6.43251320735734	3.29870983160727e-13	4.21592973430949e-12
KLF9	2.26495025156254	3.44605075469374	3.36054358731884e-13	4.29181703319061e-12
STOML2	-1.19461768514281	7.54065509460419	3.37973102439538e-13	4.31316878942379e-12
SDAD1	-1.0584697716973	6.64800304276926	3.41311087099469e-13	4.3525883231495e-12
KCNA3	2.68776117699606	3.26809211571975	3.42856212206364e-13	4.369103489028e-12
EHF	-7.15968237739608	-0.370252792500038	3.64352560213974e-13	4.6396527547364e-12
SPSB2	-1.86194748427751	3.98947355803496	3.71025793675625e-13	4.72118837677119e-12
OSM	4.72688628432941	2.08955442649318	3.74542830759205e-13	4.76247292299423e-12
LINC00324	1.93859336837194	4.30865363128428	3.78156207527276e-13	4.80492152851566e-12
EXOSC5	-1.73520300168459	5.58625728320001	3.83463577881396e-13	4.86881698340543e-12
PTPRK	1.75419475513122	4.4469948856265	3.84021863124194e-13	4.87236453931938e-12
RNF103	1.64342573585148	4.16713821817567	3.88180532021857e-13	4.9215544810986e-12
TMEM62	1.53655105426478	4.82721941552244	3.89989643347829e-13	4.94090577152278e-12
PSMD11	-1.24171823182383	7.67313628197731	4.02620407240056e-13	5.09723270644277e-12
KIAA2018	1.36153507987161	5.76183707282761	4.07337261114874e-13	5.15321454666037e-12
WAC	1.06200060076474	7.37022028383422	4.15635410092754e-13	5.25438947158502e-12
SCAND1	1.1017465939656	6.89048795514466	4.22638032022119e-13	5.33905210228376e-12
MYOCD	-7.17670437700061	-0.494943585851326	4.27839789865741e-13	5.40085908146269e-12
HLA-DOB	1.45266604879755	6.56876312471973	4.3665752002025e-13	5.50819027600996e-12
SSSCA1-AS1	2.70495444588087	2.195927247294	4.53510148855589e-13	5.71664921403752e-12
MED30	1.25671419512203	6.52314182588532	4.57101020885395e-13	5.75775914627882e-12
NDUFB2-AS1	-1.54557647040779	5.63524163832107	4.61564185972612e-13	5.80978954836275e-12
DFFA	-1.2743711690988	6.15773006418254	4.66733485064477e-13	5.87062686649494e-12
ATP5A1	-1.18889758080021	9.0149735653139	4.71311736979759e-13	5.92394773868588e-12
GFOD2	-1.9073094559918	4.04285478362912	4.90577759580115e-13	6.16167076752279e-12
ATP5J2	-1.40413207841972	6.87910284896773	4.97298604946758e-13	6.24159764872472e-12
HLA-DQB1	1.17339790107039	8.45944820510071	4.9841919322346e-13	6.2511713745923e-12
CCL3	-3.45376882927704	6.87937241880238	5.0702419833903e-13	6.35453355034519e-12
MIF	-1.38100832162672	6.9149583753738	5.38092825743158e-13	6.7390822641998e-12
HIF1AN	-1.08791083175761	6.92320025147583	5.47043878566995e-13	6.8462776521805e-12
SLC5A10	1.06941477471608	6.35820549053561	5.57386535344246e-13	6.97072309162443e-12
GAR1	-1.29983281530821	5.03727249874722	5.64315925125589e-13	7.05233442622973e-12
MGAT4A	1.6784605271014	4.42653483039249	5.66610591847413e-13	7.07594971420025e-12
PITPNA	-1.37541450753448	5.9367905474047	5.68784928569011e-13	7.09802963359228e-12
RNU6-786P	5.20409386100495	1.38077719720045	5.72711403138486e-13	7.14192785455567e-12
SACS	-1.67785639068473	4.62478302663448	5.7571311476516e-13	7.17325018493362e-12
TMEM101	-1.6313919123901	4.48532766407617	5.76044302527724e-13	7.17325018493362e-12
HLA-DMA	1.05852967329426	9.23289980549984	5.89104328029974e-13	7.33065649217356e-12
GAPDHP1	-2.25920162135659	2.13831593177899	5.9693008207669e-13	7.42203022143902e-12
BLCAP	0.998641056142189	6.50707760795797	5.97296920115807e-13	7.42203022143902e-12
HPCAL1	1.56140528783611	4.82956544661032	6.19917270276571e-13	7.69763655224021e-12
TXNDC9	-1.4575585439537	6.05363316951545	6.30906439894234e-13	7.82852728081829e-12
GSTO1	-1.29803946583396	6.394924829237	6.31419137236191e-13	7.82932842203938e-12
C17orf99	-3.32043912855766	1.33962641028818	6.33015252459162e-13	7.84355281965534e-12
CACFD1	1.60466287996213	4.99661421448415	6.37625892516243e-13	7.89508289734322e-12
TESK2	1.50082015946306	4.85754025501427	6.47304532151817e-13	8.00924750794929e-12
PTTG1	-1.54463423742215	4.74455033494507	6.55024232279035e-13	8.09902927257397e-12
COX6B1	-1.35633328819762	7.68222172708304	6.59836024514082e-13	8.15275472721748e-12
G3BP2	1.19506199980887	7.63417457807152	6.66448178951343e-13	8.22863331057167e-12
TXLNA	-1.12022872966123	6.40387856005695	6.74407986154356e-13	8.32010961951853e-12
SBF2-AS1	-1.50184041194313	4.17233723784661	6.74809417369226e-13	8.32010961951853e-12
ITGA4	1.82105717575717	6.33051656438928	6.75474469588277e-13	8.32243614822058e-12
DNASE1L3	-2.52521169167259	3.6848098617996	6.76834240820269e-13	8.33331291146647e-12
RP11-624C23.1	1.93790120340568	3.55047583431681	6.78806079869247e-13	8.35170494464479e-12
PCBP1	-1.15617699791725	7.34214425334301	6.85447245683203e-13	8.42747982359693e-12
TMEM88	3.72573715245286	0.823919514982914	6.88625048584535e-13	8.46059650057694e-12
BBX	0.974922000237931	7.52570216411254	6.96783662180291e-13	8.55481894726062e-12
CENPC	1.07747450302485	6.60216577099794	7.00406005962948e-13	8.593253743103e-12
MTSS1	1.22733261422912	7.61104483814107	7.02925196346052e-13	8.61810954762236e-12
RP11-345P4.9	1.76786161235181	3.81643185500567	7.11048451301258e-13	8.71159010707173e-12
ADPRM	1.4715187783396	5.02947326577145	7.15323828603704e-13	8.75782943905768e-12
AIM1	1.19739922533535	6.06418700415893	7.19212574408486e-13	8.79927373073576e-12
HLA-DQB1-AS1	1.05129820452063	7.13559190756617	7.33032627696796e-13	8.96208050279267e-12
NOB1	-1.19061446535172	5.87988114132647	7.38505172552284e-13	9.02255449594675e-12
SH3D21	-3.45479919568397	2.6159309561601	7.39011818653757e-13	9.02255449594675e-12
SARS	-1.11465515716467	8.14579199269772	7.43917531905731e-13	9.07610558653982e-12
CDC14A	1.73698042855303	4.09000479398928	7.48095158847635e-13	9.12070517810679e-12
PARVG	1.13498271428946	7.57642128018954	7.55348530034088e-13	9.20271559848365e-12
TMEM216	-1.45305557953546	5.11078724466731	7.61521805094394e-13	9.27146164237224e-12
NFAM1	3.41964578814337	0.692919906376777	7.9383392471983e-13	9.65812848104467e-12
AC017002.1	-5.65771287475564	1.55148793907866	8.10986959236204e-13	9.8599534897813e-12
SMEK1	1.08520032088142	7.15876664061899	8.19978534551244e-13	9.96234003973907e-12
UHRF1	-2.36397631377411	3.02311421926461	8.30252381450013e-13	1.00801524366318e-11
RP1-30M3.5	-2.47307613753841	3.7970881639936	8.41375919715472e-13	1.02081102037146e-11
TBCA	-1.34157361389594	6.38481116318061	8.77803371983699e-13	1.06426805773263e-11
MAP3K1	1.15821690688606	7.16459197598201	8.92984157712937e-13	1.08192276140102e-11
COMT	-1.10669271291463	5.8501333639358	9.09637329234373e-13	1.1013356742241e-11
BMS1	-1.21541192868257	6.37789848572922	9.21239030136967e-13	1.11460990966225e-11
LAIR1	1.38817996134142	5.44346636447891	9.22145624995798e-13	1.11493468611084e-11
ABHD6	-1.7726387174055	4.8677381754315	9.42048655574771e-13	1.13821106926327e-11
MRPS15	-1.19318638756084	6.47778182471224	9.43470430253308e-13	1.13914111174537e-11
PARP1	-1.05347407406658	8.37956003211494	9.47135626470812e-13	1.14277669406571e-11
ARL4D	1.8390590862574	4.05069412339475	9.73714719601526e-13	1.17403518745054e-11
CKAP4	2.43505887993234	4.63582522223716	9.8253194395538e-13	1.18384935123065e-11
OSR2	7.48954431240629	-0.0940516761435008	9.91881933718616e-13	1.19429147236374e-11
AP001055.6	2.3846506593408	2.7883383874266	1.00108348101044e-12	1.20454059894859e-11
RALGPS2	1.24001933162692	7.75830450663905	1.01367572068221e-12	1.21885261638257e-11
ACN9	-1.76856996002893	4.99946781687306	1.01904428842481e-12	1.22446511437894e-11
SELL	1.49222903426763	8.36739807025511	1.02264091516818e-12	1.22794222879061e-11
ATG14	1.33055037178153	4.75721580247127	1.03965561491686e-12	1.24751533298162e-11
PTBP2	1.36166900678863	4.76850812764844	1.05173955111624e-12	1.26038902592224e-11
RAD50	-1.28111982879455	6.46427787192909	1.05182714200368e-12	1.26038902592224e-11
SNAPC2	-1.352984963613	4.28782981351432	1.07185602613792e-12	1.28350902211485e-11
SLC25A4	-1.29987035690921	5.67105853943585	1.08942711543195e-12	1.30365624203505e-11
ZNF831	2.93358864775301	1.60260267029844	1.09764651284696e-12	1.31259289705333e-11
RP11-51J9.5	2.25802356411479	2.8459609319796	1.10893128286969e-12	1.32518046805857e-11
ACTR1A	-1.21351254427677	6.51381678188036	1.18390847363639e-12	1.41362501423873e-11
VASP	-1.2188057207099	6.56615226328761	1.18456128489812e-12	1.41362501423873e-11
LEO1	-1.69041255369757	5.06415662322558	1.19215543312892e-12	1.42171655782903e-11
MITD1	-1.10084881416696	6.79344411011137	1.19458766016307e-12	1.42364536225845e-11
PRKX	1.05904515142604	5.5284943464031	1.19913941484981e-12	1.42809575438589e-11
ALG1	-1.37187467383079	5.03558854646732	1.20025717423197e-12	1.42845320783425e-11
BTG2	1.69348670348065	9.48765611739081	1.20728284004433e-12	1.43583652133523e-11
BTN3A1	1.67514743008024	5.8199458839209	1.22518923092448e-12	1.45614156826406e-11
TRAF5	1.08132345555184	7.006981239707	1.26369352181161e-12	1.50088304007959e-11
MGEA5	1.07168969164133	8.61959349194216	1.26650691911107e-12	1.50320260759439e-11
RP1-257A7.4	1.43146126127126	4.32840684776019	1.27303034371361e-12	1.50991942532386e-11
AC002550.5	-1.62458946624516	3.94028520315035	1.27610790142373e-12	1.51254281857354e-11
TCFL5	-2.4393214771564	3.80618117901984	1.31149313416341e-12	1.55343027437077e-11
PDCD6	-1.04444052741661	7.80934291880596	1.31564645519662e-12	1.5572939850095e-11
RBM14	-1.22835528651311	6.30631866615477	1.35972857614204e-12	1.60838307066876e-11
SAE1	-1.23232390546689	6.68771389839934	1.42750321497556e-12	1.68740924687672e-11
TPGS2	-1.2244358894946	5.71350279764757	1.5296594909096e-12	1.80694259402851e-11
USP15	1.03455036117842	7.51144371095812	1.57396718406646e-12	1.85802572113684e-11
COL19A1	1.62787276606642	6.25215212824347	1.5898162915832e-12	1.87546795612763e-11
OVGP1	3.03322537234349	2.82105417465438	1.61163605640398e-12	1.89992534017773e-11
RP11-353N14.5	-6.38455765300539	0.166987123138939	1.67083991620866e-12	1.96839138072026e-11
BAZ2A	1.0432876286654	7.3232867019691	1.67549200759417e-12	1.97254183724244e-11
SMC1A	-1.02161926564732	6.76742554968744	1.7021563268183e-12	2.00258405291869e-11
AP2S1	-1.52552936047395	5.55548739852046	1.74124867466857e-12	2.04719755014365e-11
FADS1	-1.99263510984842	4.20883039501208	1.81029303823333e-12	2.12694214330696e-11
C19orf70	-1.46644539740692	6.55395506228584	1.8176130741317e-12	2.1335214252742e-11
ADCK3	1.14389245130198	6.45433927623808	1.81833518529751e-12	2.1335214252742e-11
MAP1LC3A	1.90756294535535	2.53051789990523	1.82092702436535e-12	2.13512859346893e-11
TAGLN2	1.28898836008844	10.5919169176397	1.84715916987826e-12	2.16443446391302e-11
AC069363.1	-3.47325336511214	6.65152441939062	1.85093524322569e-12	2.16740547147427e-11
NDUFA2	-1.19192041441705	6.97061656723403	1.85240148334107e-12	2.16766954557615e-11
NDUFAF2	-1.5494215638605	4.89497678489872	1.85468562255975e-12	2.16888972635485e-11
GCLM	-1.76677049275674	3.62948176810927	1.88093204373737e-12	2.19811128669803e-11
BCLAF1	1.23785452894676	8.88580980536721	1.919198349129e-12	2.24133117363855e-11
KPNA5	1.21308803317819	5.37450196665878	1.93879671872344e-12	2.2627065780105e-11
NDUFC1	-1.33713187319074	7.13559004453216	1.95573165537806e-12	2.28094711289119e-11
PNPLA8	1.73695145984939	6.49481905005939	1.95997375003674e-12	2.28436967224095e-11
YTHDC1	1.17899993376123	6.90435730420334	1.96153757162685e-12	2.28466819425951e-11
COQ10B	1.73174534181398	6.60455915177111	2.00034757654429e-12	2.32831928779515e-11
HDLBP	-1.06633499285722	6.74954713635233	2.00902160644928e-12	2.33685862092379e-11
GABARAPL1	3.16305428986062	3.94396681298427	2.04285457068949e-12	2.37463155053334e-11
TBC1D15	1.78590390436317	6.35598029153281	2.05297712008325e-12	2.38481138729883e-11
NABP2	-1.86320804201951	3.36914543850951	2.06499905354348e-12	2.39718262222313e-11
PTGER4	1.31347028451771	5.79239747859816	2.09639213810912e-12	2.43200976393788e-11
PLEKHM1P	1.59047291626728	4.82196207389229	2.09935201507039e-12	2.43382740911047e-11
RP11-469M7.1	2.00232979589178	2.75543143489873	2.10478416919043e-12	2.43850691113567e-11
TMEM71	2.84701260199821	3.05809777628029	2.20759008529901e-12	2.5559182491888e-11
ATXN1L	1.53376822117781	4.88802897029668	2.24320044005185e-12	2.59542747603615e-11
LSMEM2	-1.28975381863407	4.92419937694196	2.26290544034879e-12	2.61649377553499e-11
C14orf2	-1.12543879669021	7.66628595478337	2.27352500853433e-12	2.62703408889572e-11
C16orf80	1.56420468501312	6.60626709826451	2.32633471650221e-12	2.68627850839459e-11
CTD-2547E10.2	2.00853623646943	3.54751522374312	2.34933918562288e-12	2.71105052259031e-11
POLR1A	-1.52730882664332	4.50711636918771	2.47728798756311e-12	2.85681177760496e-11
ETFA	-1.25919423561429	7.06585846231494	2.56810893176289e-12	2.95959308356394e-11
PPM1G	-1.11511817185893	6.52350792867598	2.62310782034779e-12	3.02098330450206e-11
PATL2	1.77680393910532	5.38902174070043	2.6312274366055e-12	3.02833824406685e-11
ZNF101	1.10549098444115	5.91224568384341	2.68600921774043e-12	3.089352669068e-11
PSMA7	-1.08926488644745	9.07172572535406	2.71654339448979e-12	3.12241642402178e-11
CMPK2	4.50545273859685	0.678572582850823	2.72865730950868e-12	3.13427822843039e-11
CBX5	-1.04367910830544	6.42616172992557	2.76401590997142e-12	3.17280696209663e-11
CALM3	-1.08374020950171	6.61207364938768	2.76604361680612e-12	3.17304977210898e-11
DDB1	-1.21203162212326	7.44849364209979	2.7958170870638e-12	3.20509975906113e-11
MAT2A	-1.43346575988732	7.39362257748424	2.85318426942499e-12	3.26872015548354e-11
FAM179B	1.36776729016759	5.22450257348192	2.85777135684044e-12	3.27182984111135e-11
RP11-654D12.3	4.48632095551574	0.439504998030458	2.87959931962912e-12	3.2946614088566e-11
RP11-254F7.3	2.79170012242164	2.34716984499452	2.88990428024479e-12	3.30428780629298e-11
RP11-611E13.2	1.59306064918073	4.41792784109124	2.91902813478347e-12	3.33540487526502e-11
MOB3B	1.3439089029425	4.23392357250317	2.93636468765589e-12	3.35302140248601e-11
METRNL	2.76537280544409	3.17046678957952	2.96276223386602e-12	3.38095486530851e-11
LZTS3	3.80738796299371	2.29165324001971	2.99215787672993e-12	3.41227090498359e-11
MAP4	-0.994601122902502	7.01636825760341	3.0035898196373e-12	3.42307356418025e-11
EIF3J	-0.947890944553634	6.34354898817197	3.04225525443387e-12	3.46487884942726e-11
RNF19A	1.38218544714626	6.65436291264241	3.04791015544857e-12	3.46905787139036e-11
SNUPN	-1.32283035340205	4.78234797841994	3.05884003187022e-12	3.47923139302114e-11
PSMD14	-1.51340284516115	6.94166757856041	3.12069174077444e-12	3.54727426174822e-11
GRN	-1.23524788689311	8.06599370953009	3.13008632922785e-12	3.55563967866968e-11
PPP2R5D	-1.12650787590672	6.23942919918973	3.14598221420191e-12	3.57137461106703e-11
EHD1	-1.26842971430655	7.87771620709128	3.17092591583714e-12	3.59735368023317e-11
METTL13	-3.23799771914605	5.20198312173319	3.32826520753335e-12	3.77340178071481e-11
COL1A1	2.44898966475871	3.30534921778802	3.40535602785386e-12	3.85829929718773e-11
POLR2I	-1.36860247696737	6.31774243477813	3.42400140432243e-12	3.8769104688864e-11
PPIL1	-2.29521613311969	5.12322972872123	3.51732564626097e-12	3.979999764626e-11
NCOA2	1.22558207702093	5.21583979193247	3.53642947917726e-12	3.99902650036932e-11
C1orf123	-1.21744156634214	5.9229515293887	3.55904101516067e-12	4.02199259869806e-11
TNFSF8	4.76613291179352	1.93269164796727	3.56855005314693e-12	4.03013173746154e-11
STAG3L4	1.22777845687901	5.43209618716874	3.58916732454719e-12	4.05079730795633e-11
AKIRIN2	1.2227965962908	6.65818764893924	3.63943328761524e-12	4.10487662801329e-11
CYLD	1.26711829040151	7.69298685152116	3.65541362987544e-12	4.11872126484566e-11
TRIO	1.27612029792336	5.09076174503649	3.65642303347010e-12	4.11872126484566e-11
MRPS5	-0.947231942615631	6.42205528474338	3.70006157494257e-12	4.16519173813284e-11
HLA-E	0.98802076997856	11.1191771390503	3.7291878434004e-12	4.19527629182539e-11
MAF1	1.20933894559088	7.58492710459482	3.97630008483883e-12	4.47039503103084e-11
TMEM186	-1.61848575451964	4.28446895855312	4.02492511500831e-12	4.52215219834792e-11
PFKM	-1.34977487389357	5.20131988737062	4.07864949614021e-12	4.57956846703507e-11
RAP1GAP2	4.65074627599587	2.73739072727135	4.10022516984371e-12	4.60083711896849e-11
RASAL1	-4.37072106279925	1.57746011057712	4.12414976109804e-12	4.62471248242258e-11
WDR1	-1.15614615298509	8.2883000769284	4.1660445524561e-12	4.66869559820144e-11
NETO2	-2.02400442850775	2.90038887228624	4.19408989560407e-12	4.69711183116018e-11
BCL7A	1.19224989919087	5.84811294252956	4.20118741071197e-12	4.70204646076546e-11
HSD17B7	-1.31316148501844	4.95907153513367	4.21932032918511e-12	4.71931789188176e-11
CIAPIN1	-1.28745086864833	6.4882873858536	4.22773833689278e-12	4.72570802839756e-11
ENO3	-1.20021754741214	8.85565721365662	4.24672146960385e-12	4.74389199459392e-11
KCNS3	-7.01406041122479	-0.577511606263492	4.31557643015093e-12	4.81772752787009e-11
METTL1	-1.50496742034223	5.20023944935451	4.40985183869119e-12	4.91982895745682e-11
SH3BP2	1.29202147223361	6.17045347119249	4.45824282782539e-12	4.97064201945994e-11
TRIM39	1.30481404417251	5.74117845422188	4.46181599773405e-12	4.97145327145482e-11
AC104024.1	1.66811252965995	4.48319942219582	4.50502723778794e-12	5.0164009478262e-11
FBXL3	1.36454154415809	6.21025434978464	4.54427963704271e-12	5.05688595788364e-11
MPP6	1.14362250517893	5.43212696763215	4.56647370091008e-12	5.07834895153405e-11
RPLP0P6	-1.49259194048399	4.85620338708269	4.80012706585971e-12	5.33479770786483e-11
CSRP1	-1.21879300896055	5.75827986702649	4.81612121276232e-12	5.34825270963218e-11
AAAS	-1.318041111749	5.91246085913715	4.81835599848953e-12	5.34825270963218e-11
CTD-3065J16.9	-1.67690026469444	3.75293313607104	4.89452415073693e-12	5.42934802777936e-11
RP4-778K6.3	2.34255876738414	2.01460059325507	4.93914890308388e-12	5.47537249275244e-11
AC091133.1	-1.14361934117464	5.91367630374548	4.96474028256862e-12	5.50025221793001e-11
FUCA1	-1.57272484520045	4.16582688963467	4.983778575854e-12	5.51784508864038e-11
IL23A	1.86352164526351	3.72565585428585	5.04928020514689e-12	5.58682548854473e-11
ZBTB18	1.58728359582078	4.78068088341209	5.06797849596884e-12	5.60396533563745e-11
SMS	-1.44778578590728	6.12659185689159	5.08874724691065e-12	5.62337148328754e-11
S100A6	-1.69682899986257	7.86232562249288	5.26155982980373e-12	5.81066446185215e-11
RP11-536K7.5	-2.13138956396703	3.21661372352064	5.34162467715962e-12	5.89535847976347e-11
PILRB	1.59403155733725	5.26219312637807	5.48402830129368e-12	6.04584224677394e-11
PHF10	1.24373382644988	5.5031881738481	5.48489494656099e-12	6.04584224677394e-11
MAGOHB	-1.41298591463409	5.79720994419852	5.51246813378193e-12	6.07240420966608e-11
MVP	-1.20757908645903	7.69303993593663	5.57192374057704e-12	6.13403148529435e-11
AMFR	1.31498964308826	5.17896311132256	5.58644345549888e-12	6.14614317449754e-11
L3HYPDH	1.43828264959627	4.94345414250917	5.70052897899138e-12	6.26771188118051e-11
C1orf63	1.62816291155687	8.23517335037167	5.77297257195827e-12	6.34337130847063e-11
LIX1	2.87276981292912	2.92966579623526	5.78325248461339e-12	6.35067279438596e-11
UCP2	1.07524538604972	9.52430198874267	5.87145491399036e-12	6.44347919612598e-11
PLEKHG7	2.86769670751233	2.17207917502886	6.18539671888896e-12	6.78374551636591e-11
SEC14L1	1.18698519392274	5.73664210586637	6.21069192478402e-12	6.80721446787337e-11
ECE2	-4.2263860044977	3.09810100790541	6.26906119812869e-12	6.86688201833895e-11
hsa-mir-150	3.91730496703788	0.379218772138212	6.3523072268675e-12	6.9537067393861e-11
SLC35A4	-1.19431959610733	7.00281822715396	6.38498880427658e-12	6.98510578581817e-11
RELL1	5.70322948896943	0.278375011565574	6.43793380781131e-12	7.03633726498831e-11
RNF139-AS1	2.76957424359678	4.08569229794479	6.43987366877471e-12	7.03633726498831e-11
COL4A3	2.10307112935233	4.72275813630642	6.45306903491263e-12	7.04634806930991e-11
DOLPP1	-1.93908724526248	3.5709280114557	6.50953436682481e-12	7.10356495457816e-11
VOPP1	-1.18401241113476	7.42713257268258	6.52156928027885e-12	7.11225573631409e-11
AC013394.2	1.61811048938229	6.59119025666208	6.58005194111451e-12	7.17155879371252e-11
TRIM69	-1.67568675732139	4.54374364667945	6.62376247359672e-12	7.21469789128481e-11
IFITM1	1.41791080479783	4.78778138265155	6.6446503679854e-12	7.23293997377402e-11
MARCH6	1.21630527481244	7.16933875563481	6.70800354544214e-12	7.29735553813323e-11
GSR	-1.47851269210341	5.07243409265671	6.7819810231877e-12	7.36959610633037e-11
SNAPIN	-1.37282855941834	6.68157081368138	6.78284616735117e-12	7.36959610633037e-11
DMXL1	1.25625594028429	6.58282656435674	6.85685436673452e-12	7.44537617409688e-11
DBNDD2	5.04713443741778	0.405133604051776	6.87375319631942e-12	7.45908957098736e-11
BATF3	-6.12257826217446	2.21255249435399	7.04866876328367e-12	7.64415220132396e-11
RIN3	1.24603128259125	5.59340097676053	7.21938614311404e-12	7.82443519270132e-11
SCARB1	-1.45595356277238	4.33473501259031	7.22642381669964e-12	7.82720709867076e-11
WDR48	1.54116709025466	6.48294166104978	7.26383427303726e-12	7.86285307213345e-11
ACSM1	2.03998028183652	3.09620977466111	7.28201380538155e-12	7.87765097175363e-11
GOLPH3L	-2.26286242368431	3.84343620801047	7.34614056050968e-12	7.94210530523915e-11
STEAP1	-5.51687844848693	1.09824716097135	7.45524929716198e-12	8.05306813618074e-11
C9orf114	-1.10027903184853	6.54295466759254	7.45799567531363e-12	8.05306813618074e-11
PSMD2	-1.1790744353978	8.19576177343558	7.53534907367226e-12	8.13156786078617e-11
XPO5	-1.46149743189134	5.00886700289012	7.81855757285745e-12	8.4319765034193e-11
AC104134.2	2.92928717631804	3.07986414108034	7.92319292992416e-12	8.53954988764374e-11
KLF7	1.58081210283798	4.88244502850891	8.00397549173406e-12	8.61608058363752e-11
FLNB	1.37824484859503	4.91880430639449	8.00406318312844e-12	8.61608058363752e-11
TPST1	2.36488018374186	3.94616112342638	8.05549908945403e-12	8.66610988866079e-11
CTD-3222D19.5	2.24190935240885	2.05905028867316	8.07918219738653e-12	8.68623951818709e-11
MRPL1	-1.20017844301354	5.51476330410771	8.25169463355428e-12	8.86625811456499e-11
MX2	1.62855102478186	5.06893658254486	8.29132397673487e-12	8.9033633188405e-11
SF1	0.965339058739709	8.41546827353268	8.45429252595213e-12	9.07278530226718e-11
DENND4A	1.34489886300025	6.75160425783711	8.5119691642977e-12	9.12907386552763e-11
MRPS18B	-1.16518843820875	7.18705062207898	8.5607961880435e-12	9.17580798781031e-11
MRPL20	-1.12062156081485	7.24895081358272	8.57790339464023e-12	9.18850706362719e-11
SPAG16	-1.41592492489476	4.23699765366944	8.67215723862965e-12	9.28377813211389e-11
ZNF571	1.82692107573586	4.5183959114558	8.77304963258162e-12	9.38603491309452e-11
WDR86-AS1	6.96407168646127	-0.580850062270006	8.94330494671514e-12	9.56233052166831e-11
UBA7	1.24715726434962	7.5926960741115	8.96430184701587e-12	9.57891850576234e-11
G6PD	-1.83918424310087	3.07886941470867	9.12675065821667e-12	9.74654405560535e-11
FHOD1	-1.97734443309669	4.21717827251452	9.14850572302682e-12	9.76380839871726e-11
SPRY1	2.10590722887525	3.92187870187694	9.23139458239308e-12	9.84625731068311e-11
MRPL11	-1.10933563981898	6.50479803689232	9.38892346745962e-12	1.00081685112866e-10
WDR4	-1.32560936358068	5.07128965681814	9.57065110626694e-12	1.01956613096091e-10
SNHG9	1.34594948901611	5.40033419491735	9.6395417110811e-12	1.02627930063558e-10
FRAT1	2.2186696925645	2.20787854359428	9.69509751225664e-12	1.03156546063725e-10
CCDC113	-3.14658482640373	1.36881414691482	9.77114712959167e-12	1.03902441570965e-10
TMEM99	-2.14254711293394	2.87642297004873	9.92818513929982e-12	1.05508103752255e-10
SDF2L1	-1.37088083550221	5.97782920541804	1.00794530976232e-11	1.0705053195658e-10
ODF3L1	8.21657328641597	1.47258567719132	1.02666125705389e-11	1.08972046306127e-10
H3F3B	1.10813277134188	11.4227359781587	1.04683438057066e-11	1.1104580123224e-10
AC093838.4	1.32805459101499	5.11552053336169	1.0533955977809e-11	1.11673995684648e-10
BANK1	1.09912341529465	9.47168435877022	1.06853839283969e-11	1.13210638334156e-10
HLA-DRB1	1.13761196301162	9.53612664014359	1.08183796510996e-11	1.14550249020825e-10
HCG23	3.58977524617463	1.51543722163991	1.09384715186362e-11	1.15751687402843e-10
TARBP2	-1.20784295424027	5.80519700330431	1.09573091608467e-11	1.15880840405056e-10
CCL4L2	-4.18173811715174	1.21312234018735	1.10295142984182e-11	1.16573892503124e-10
ACAP3	1.5449784161524	4.53334574571827	1.12624885427439e-11	1.18964291009841e-10
NSUN7	3.46785858310677	2.7000277864881	1.13421025559961e-11	1.19732854233117e-10
HNRNPA2B1	-0.884850078019487	10.0212304079873	1.17519403740301e-11	1.23984390262488e-10
LRRC16A	2.43683685750476	3.50022462380752	1.21146890869335e-11	1.27734298755471e-10
SCARF1	-3.5330639703584	0.681271907236536	1.21829419662359e-11	1.28376465073648e-10
IL4I1	-3.91969366059693	2.69200727836156	1.23843615550257e-11	1.30420241547833e-10
MEPCE	1.17419978688477	5.9140632795559	1.24358427875157e-11	1.30849852142709e-10
RN7SL425P	2.97349633123626	1.19657993634597	1.24401353333546e-11	1.30849852142709e-10
PSMA4	-1.15261519797836	7.88980215983768	1.24577391306576e-11	1.30956173496823e-10
WNT4	-6.04964134890831	1.09587920137583	1.26518692165706e-11	1.32916901432775e-10
ESD	-1.22784974816957	7.04602069740884	1.26810994845464e-11	1.33143923734682e-10
RP1-34L19.1	3.3298085000929	1.25027372137118	1.30555710988257e-11	1.36993322923473e-10
HDDC3	-1.5175349889442	4.86192988859201	1.31758859975529e-11	1.38172811682621e-10
IGSF22	2.42944862957974	2.36137743098847	1.32220674805755e-11	1.38573929785924e-10
ALG3	-1.23928581492931	5.54072053649802	1.32487027058773e-11	1.38769835116536e-10
MRPL28	-1.17357716136811	6.82453197883651	1.33067629417449e-11	1.3929446096778e-10
RBM33	1.08039207112785	6.88446264459103	1.3373303006318e-11	1.39907171750528e-10
HERC5	2.38786160027683	3.39266151958027	1.34095670919251e-11	1.40202601234604e-10
CD82	-1.10065113615679	9.42556564779624	1.34679552870157e-11	1.40728855753261e-10
AC073333.8	-1.51688143914223	3.73020900321939	1.35275089548939e-11	1.41266652092619e-10
C1orf228	1.91490186324654	4.59236542901215	1.37209049098496e-11	1.43200674838699e-10
ZNF706	-1.11096250611148	7.51964503317178	1.37526735034048e-11	1.43446542554021e-10
PSMA3	-1.25380440742392	8.05094273477128	1.39123454502235e-11	1.45025410119842e-10
SRC	-2.51127005930134	3.65510361015412	1.39807494561383e-11	1.45651564548714e-10
OSBPL10-AS1	2.5381348536391	1.74470390029143	1.40002285658811e-11	1.45734561204198e-10
FBXO32	2.34558532854257	3.05791151196568	1.40053991335269e-11	1.45734561204198e-10
VRK2	-1.41902809741085	6.35740918563289	1.4028800302649e-11	1.45891172671179e-10
PTS	1.47178852467579	6.18042487455347	1.41338272875332e-11	1.46895952730811e-10
PSMC3	-1.04706699220396	8.13942014782135	1.41930462403525e-11	1.47423728219499e-10
GPATCH11	-1.27009625949952	5.52547499188818	1.42143535860808e-11	1.4755732115414e-10
FZR1	1.21923916788798	5.67646223832391	1.42811630391735e-11	1.48162826281116e-10
RIMBP2	4.45017545922586	1.47354994408636	1.44223302855245e-11	1.49538594907061e-10
SAMM50	-1.07602082843221	6.21384221083303	1.48225377486761e-11	1.5359700890102e-10
NCF1C	1.50615052208418	4.52387923772733	1.49483200961253e-11	1.54808595376055e-10
SCD	-3.63796713847492	3.62512319595872	1.5268627637402e-11	1.58009258894924e-10
CTB-31O20.9	1.70476897911301	3.59816432599688	1.52754643851827e-11	1.58009258894924e-10
BDH1	-1.2531683518712	5.05029374514052	1.58316431612378e-11	1.63665466076914e-10
RP11-131L23.1	2.08676531995739	2.26370316498937	1.60594829211827e-11	1.65922664764035e-10
CDC25B	1.42889923149923	5.63819620884327	1.63916257832284e-11	1.69254192706136e-10
EIF3G	-0.941586577473979	7.69331465360568	1.64177294005785e-11	1.69423597375964e-10
POLE2	-3.60307124536661	2.23652388898462	1.64299636356001e-11	1.69449760730561e-10
COASY	-1.0552353943588	6.58814465848384	1.70605473719413e-11	1.75849453177101e-10
ARID5B	0.950874385577978	7.53556507561347	1.70831379961054e-11	1.75978481090777e-10
CTD-2547L24.3	-4.97462548301056	0.113550331704375	1.7108466788633e-11	1.76135547003068e-10
PPA2	-1.01301892351602	6.72334289094061	1.71219176589773e-11	1.76170214028264e-10
MCM2	-1.38143929485246	6.1074117879137	1.72046894263644e-11	1.76917674495593e-10
NUBP2	-1.08946465727382	6.49522910897986	1.72946229492413e-11	1.77702126410951e-10
ANPEP	-6.82064190580075	0.961722413047237	1.73013174417622e-11	1.77702126410951e-10
BCL2L12	-1.39954840623654	4.83405573198864	1.75428737324964e-11	1.80077289647734e-10
ATF5	-1.67541752207964	4.38843774077502	1.80744310029772e-11	1.854154427065e-10
RP11-876N24.4	2.00891183278516	3.73597751793182	1.80841345298996e-11	1.854154427065e-10
SNX9	2.01877229395207	7.15772948628867	1.86239932998201e-11	1.90838584716222e-10
BCAS2	1.30348652121629	7.69880954628313	1.86419617682215e-11	1.90910735083586e-10
RP11-353N4.6	1.59963586826916	4.2547322881226	1.87570176863418e-11	1.91976482717093e-10
AL133458.1	2.82554409639967	1.84566982722655	1.87766007269261e-11	1.92064397716701e-10
CENPM	1.56989568486709	5.17093501220401	1.94342909228747e-11	1.98675539329166e-10
RP11-420G6.4	1.72598465933045	4.39673742666897	2.02370886097446e-11	2.06761505906929e-10
NFIA	5.43369849060451	0.55406982833562	2.02788364214629e-11	2.07066949806767e-10
PFN1	-1.21532477282107	10.750710957605	2.04153968891092e-11	2.08287482627087e-10
SLC25A22	-1.23049101739643	4.68257341462867	2.04222115356992e-11	2.08287482627087e-10
NECAP1	1.63002323527692	6.16724961381575	2.07791792371179e-11	2.11804574359211e-10
ADD2	1.47299021122631	4.24975777230557	2.10192872349673e-11	2.14127094625139e-10
IL2RB	-6.4624144008019	2.46579283552034	2.11227569909377e-11	2.14969661717334e-10
EIF2B3	-1.46626761778771	5.44543814935745	2.11266046115656e-11	2.14969661717334e-10
SMUG1	-1.26239673243292	4.96655891546981	2.11443413465181e-11	2.15024905509324e-10
CYB5R2	-2.56198164106508	4.60517367596754	2.14449904282265e-11	2.17955455364483e-10
C20orf195	5.82699757226539	1.34687097623357	2.17344272852832e-11	2.20768708779757e-10
KMT2E-AS1	1.13400390095717	4.91636004180396	2.18112239799294e-11	2.2142004308736e-10
RNF166	1.22066606099648	5.14398497062114	2.21175003878637e-11	2.2439886717559e-10
ROMO1	-1.28771055184407	7.23875640744339	2.23286522026989e-11	2.26409682317674e-10
THOC7	-1.19989090353491	6.40753161278884	2.27234800786207e-11	2.30279536225976e-10
CDK17	1.22945021842742	5.21372624431616	2.28738514726411e-11	2.31669019755659e-10
PTGES3	-1.21753084063124	8.10096184544648	2.30086436608242e-11	2.3289919663862e-10
SUPT16H	-0.920673336242403	7.55446027126848	2.3554906025671e-11	2.38290540344238e-10
RP11-712L6.5	-1.60449600109381	3.30895183369788	2.41266034485423e-11	2.43932806047155e-10
TAF12	-1.17769802082155	5.50523584499884	2.45450694767714e-11	2.4802019018431e-10
RP4-781K5.2	1.60096211613682	5.37381665686356	2.47283288290115e-11	2.4972753350963e-10
PRDX6	-1.01773740157571	6.93341783579989	2.48128975323197e-11	2.50436818479004e-10
ARIH2OS	1.5296116202333	3.55155759550657	2.51241717676805e-11	2.53432104476413e-10
ADH5	-1.05139300241302	6.16965572913474	2.53942216867393e-11	2.56008336462217e-10
AMZ2P1	3.3647148521773	4.02548630655107	2.54146530682686e-11	2.56066553492341e-10
HSPA1L	-3.04458580773555	1.9348140146833	2.56014642766654e-11	2.57800105116784e-10
AC016405.2	3.75226154209941	1.59536555519917	2.58422735447461e-11	2.60075092799689e-10
CCL3L3	-5.08360860552636	0.52744858212099	2.61210648451012e-11	2.62729489872633e-10
YARS	-1.39614235431804	7.37295418402592	2.61658992499979e-11	2.62921662781701e-10
HLA-DRB5	1.36226943052531	7.52334038224851	2.61702691075141e-11	2.62921662781701e-10
SUGT1	-1.08274395658355	6.05150438682437	2.67712503520815e-11	2.68804893621388e-10
SPSB3	1.22537412970793	7.84327969792445	2.71759824278979e-11	2.72711998275591e-10
CKS1B	-1.48181347948758	5.42208771869262	2.77649696655413e-11	2.78462563161121e-10
TTC3	0.999976283179318	7.46593358664005	2.79074470955137e-11	2.79730928402593e-10
LRP8	-2.90988934685811	3.36004934582836	2.79518951869746e-11	2.8001580321768e-10
CEP68	1.30265379093234	6.10876156788033	2.8686807401918e-11	2.87213302073874e-10
FAM175A	-1.2474100077597	6.31154257106697	2.9015081370966e-11	2.90333612045903e-10
MAPK8IP3	1.204850968399	6.55995574872793	2.91802109394447e-11	2.91818812434481e-10
CLCN7	1.175207792628	7.1045851767809	2.95685317226527e-11	2.95533076502554e-10
MAP3K2	1.14856282693852	6.78016232774943	2.96554346165932e-11	2.96232188785877e-10
ATF7IP2	1.07827845835333	6.9751918125129	3.0373497038271e-11	3.03158158338683e-10
GSDMD	-1.06933685355881	6.80358986538501	3.03882819501922e-11	3.03158158338683e-10
ZNF667	1.94613399096744	3.88999332091051	3.04008410170781e-11	3.03158158338683e-10
FCRL5	1.60138997796328	6.6158554989459	3.07995148314476e-11	3.06958541711478e-10
CHRNE	1.9181776807294	3.08748635235928	3.21610805913691e-11	3.20345632275832e-10
HSD17B12	-1.40136753244076	5.42042798789353	3.27388483179892e-11	3.25914768640222e-10
WDR91	-1.14098279767633	5.5470682013316	3.28599737685054e-11	3.26934283433689e-10
ITPA	-1.26539125056669	6.66879492584652	3.35727794514938e-11	3.33836101193539e-10
JOSD2	-1.79389738923235	3.75080340684398	3.37970565602126e-11	3.35875071196515e-10
ERMN	2.02640750006455	3.49602016518012	3.3929782728918e-11	3.37002407081823e-10
DAP3	-0.905979306370628	6.80316159316251	3.56265633582844e-11	3.53654368427607e-10
SLC25A17	-1.48383173176726	4.49125237647986	3.56622952240399e-11	3.53808040805907e-10
GOT1	-1.56773733508286	5.90936273522514	3.5782480122148e-11	3.54798927476758e-10
LMNB2	-2.06745252380548	3.90770988458138	3.59682766580676e-11	3.56438889105558e-10
LPP	1.09746671047289	5.59916578700972	3.64874882258671e-11	3.61379198862882e-10
ATAD3A	-1.29183668992138	4.66168355629084	3.66032112899772e-11	3.62319945862432e-10
TCL6	2.91542827898636	3.52803080375879	3.72468448435305e-11	3.68482234576059e-10
VPS9D1-AS1	-2.4354430898435	2.30253584339834	3.7373266546445e-11	3.69523678456673e-10
DDX24	0.998958695358705	8.27097431182305	3.74134745411011e-11	3.69711998703381e-10
USO1	-1.0579217543157	5.56348809933231	3.74788548798084e-11	3.70148713174185e-10
LINC00494	2.14744957210788	4.49785225799164	3.77134149990401e-11	3.72254843756062e-10
OPRL1	2.69928601041064	2.28308427717049	3.79582499855958e-11	3.74459957932436e-10
MRPS2	-1.12597067946444	5.75609238303756	3.80785417826e-11	3.75434652078897e-10
PVRL1	-3.1084889568808	2.27909403189755	3.83697057138689e-11	3.78092007065428e-10
SYTL1	1.37242381016632	6.97148397116676	3.85505617025948e-11	3.79660013250301e-10
GINS2	-2.89113022967131	4.12839466698963	3.90952900074927e-11	3.84807781251214e-10
C11orf80	1.56036620868265	4.7858724598662	3.95898629497768e-11	3.8945636013263e-10
TDRKH	-2.99682591393675	3.77879772787084	4.18254081310534e-11	4.11216491534965e-10
ITM2B	1.38788166107133	7.97320625538773	4.21091167704671e-11	4.13772991618015e-10
CLK4	1.05607914813342	6.58866860054096	4.23573623737526e-11	4.15978346279838e-10
RP11-81H14.2	3.19101781931276	1.81506043557035	4.2548944832296e-11	4.17625064699462e-10
AICDA	-3.8999129532192	2.00594403400047	4.34739371512474e-11	4.26464433447189e-10
GALNT10	1.11729597185049	4.78762783535116	4.3793417474576e-11	4.29357349437889e-10
TMEM123	1.49547445464172	8.31420550179323	4.39020850814941e-11	4.3018133957307e-10
HARS	-0.989590392502739	7.13777254162697	4.46415860154554e-11	4.37182258562792e-10
PRKAG2	1.27809322645362	4.81314966472167	4.47285629460595e-11	4.37788640465326e-10
NUP93	-1.39387511288275	6.43013784632193	4.4946925422128e-11	4.39679582334826e-10
ZNF410	2.00645984601865	2.77151861718855	4.50331891498954e-11	4.40276915298166e-10
BTBD9	1.70858869147361	4.80321148672757	4.5190501567269e-11	4.41567814810826e-10
CSNK1D	1.44077277687818	7.9727017408461	4.55064461628745e-11	4.4440643986114e-10
UQCR10	-1.27040287892527	7.73448422781619	4.70466558169985e-11	4.59191130602671e-10
ECHS1	-1.4773000259982	6.83763187508266	4.72530664083144e-11	4.60948254170665e-10
ULK1	1.78443720620505	4.36712135824397	4.7615384964956e-11	4.64223432322961e-10
IFRD2	-1.01624882415259	6.78824054115757	4.78086234736637e-11	4.65847440439698e-10
NME1-NME2	-1.94462821537485	2.90531659456772	4.80305079661674e-11	4.67748609072972e-10
SIK3	1.02782248514423	5.65419588438401	4.81522836895334e-11	4.68673285983197e-10
ASB2	-4.41238171832857	2.33850996780839	4.95167209943011e-11	4.81685207400576e-10
GRK5-IT1	4.56016746220307	0.669250501901062	4.95501373154343e-11	4.81742041757347e-10
LIAS	-1.50158102350197	4.13821343585367	5.01919388622605e-11	4.87710435963601e-10
HDAC2	-1.06652009736962	6.39205226672358	5.10623975639427e-11	4.95892800355555e-10
PPP1CA	-1.15271790156514	9.08255815082117	5.1240939172178e-11	4.97350249042846e-10
NLE1	-2.45662457393754	3.97328412971343	5.14316476390496e-11	4.98924106552934e-10
RP4-717I23.3	1.33135457151787	6.86526859227892	5.29056697213526e-11	5.12938377192981e-10
snoU13	1.1886898652591	5.16968846310076	5.37835011313468e-11	5.21160037862318e-10
CPSF2	-1.22164573172784	5.55282611936793	5.39971103722703e-11	5.22939864364709e-10
PSMC4	-1.20916487322958	7.84076841089598	5.47281768828560e-11	5.29519600943252e-10
DBF4	1.18484803167633	5.94731655220835	5.47371300614454e-11	5.29519600943252e-10
RP13-188A5.1	1.63272963734476	4.08039476884286	5.49999964824533e-11	5.31768089952929e-10
RNF138	1.76102760213177	6.9605246550316	5.53224110188887e-11	5.34589514884405e-10
SF3A3	-1.0519923208298	7.172883186301	5.59379508417567e-11	5.4023877233628e-10
DNAJA3	-1.41574813385808	6.46919114078652	5.60095875449627e-11	5.40631770164665e-10
TMEM256	-1.62032018424705	4.54203501089068	5.65006780453173e-11	5.45070870309077e-10
MIB2	1.47953831970822	4.48503148421276	5.68868979691449e-11	5.48245762090541e-10
RPGR	1.7775598408463	4.95414952869989	5.6892540018897e-11	5.48245762090541e-10
SNX29	1.15116361656312	7.47536252663084	5.74448861040631e-11	5.53263288381525e-10
GALNT14	-2.34708678083228	2.56736782759826	5.79344640545228e-11	5.57671086224005e-10
TRAF2	-1.04746743996148	6.2805636605663	5.92111298021784e-11	5.6964628236446e-10
RP11-444D3.1	-1.95758351756925	2.69603543994078	5.92626987496524e-11	5.69828624025964e-10
DRAM2	1.03893584247282	6.84902804805259	6.05536068949279e-11	5.81920828416549e-10
APIP	-1.39463845761025	5.01030457341878	6.09710221664963e-11	5.85610076014765e-10
PEF1	-1.03081127247825	7.0141033633758	6.1758681330784e-11	5.92849407434136e-10
LRP5L	1.55443728966806	3.90627136892907	6.32815891839698e-11	6.07134895460262e-10
SEC31B	1.1851778635216	4.96895394266228	6.47964938438373e-11	6.21327960453173e-10
FAM69B	2.79280768951132	4.3819403861083	6.57288757591353e-11	6.29922758303813e-10
PDK1	1.43092995194968	4.89486577768087	6.59276281740191e-11	6.31481135870772e-10
HLA-DRB6	1.27020389394235	6.11485913079564	6.66153167088995e-11	6.3771846477873e-10
DNAJC27-AS1	2.0558055441009	2.17449442800485	6.75806838759519e-11	6.46605765606109e-10
SCAPER	1.13015778810509	6.07545687886494	6.76328582900185e-11	6.46750775689608e-10
NOTCH4	1.84885083743823	3.76267781788981	6.805120781908e-11	6.50395323745704e-10
MGLL	-2.7455847514953	4.01463845176297	6.83650562196976e-11	6.5303766933534e-10
HDAC1	-0.962208467157814	7.75131888185284	6.88160725882563e-11	6.56986668955971e-10
BACE2	2.09014932361678	4.763455741197	6.96036482468037e-11	6.64142729939873e-10
HSD17B11	1.17421627445317	5.01644694177773	6.97019121816084e-11	6.64717307710088e-10
CD72	1.28835621059497	7.78512253994636	7.02384541062593e-11	6.69468647948966e-10
LMAN2L	-1.68323484707865	3.66882793709832	7.11728898439008e-11	6.78005211811772e-10
DERL3	1.11849143294469	5.51131603369658	7.12523966005996e-11	6.78392708996771e-10
ASAH1	1.1288093512007	6.74255871439681	7.21163121586815e-11	6.85786517698662e-10
DDX3Y	1.50188864243563	6.36308463613296	7.21204934556475e-11	6.85786517698662e-10
NDUFB7	-1.4925535534534	6.55800772215608	7.21467357066076e-11	6.85786517698662e-10
NOTCH2NL	1.43056384807289	5.4014854458878	7.27752485638292e-11	6.91384647992746e-10
TRIM52-AS1	1.18040459379039	5.30638365914186	7.43321297552719e-11	7.05791651605628e-10
STMN3	1.99770809757044	3.59723792098985	7.45439510825715e-11	7.07418451582622e-10
CSNK1G3	1.36747980491395	5.64478722884689	7.4593016464443e-11	7.07499777768884e-10
RN7SL334P	-5.85958623660254	0.535548566700787	7.48965576333066e-11	7.09993357792458e-10
MIR4420	3.88887236882885	0.800501403979905	7.52635067242045e-11	7.13084992396191e-10
FAM177A1	1.2658258276063	6.26263304533709	7.53998665261144e-11	7.13989738795525e-10
LYRM9	1.58600223811168	4.16853625121529	7.79994869247495e-11	7.38206411734723e-10
SESN2	-1.33514524746579	4.71952225449319	7.85768658113247e-11	7.43108915511612e-10
TXNL1	-1.08992633882093	6.69916266674543	7.86025571441508e-11	7.43108915511612e-10
SNHG3	-1.14462448511131	7.42746341935843	7.86541335985304e-11	7.43194358085411e-10
EPHA1	-1.90467655532412	2.90971098731154	7.87973039753424e-11	7.4414470148822e-10
TRAK2	1.21059265845814	5.15172495410537	7.94495733441295e-11	7.49899241434514e-10
LINC00665	-1.3883875634764	4.94555289846153	8.0225892543236e-11	7.56817801632223e-10
IARS2	-1.11983156178586	5.92031761899668	8.0364536291651e-11	7.57716575041249e-10
RAN	-1.24857227424217	9.46587266541109	8.06350970375501e-11	7.59857486700667e-10
KIAA0368	-1.39449887489841	5.36370029590825	8.13988472247695e-11	7.66641110438786e-10
TCF7	1.77069713249271	3.97309900193552	8.15166193241865e-11	7.67336668218137e-10
ATP5E	-1.20548206852368	8.95481514616253	8.16934027241142e-11	7.68586666124394e-10
HN1	-1.32545843746738	6.36435038295877	8.24487063022346e-11	7.75275214104597e-10
RP11-143J12.2	1.9193885706025	3.79301642359763	8.39754752690138e-11	7.89206846920355e-10
RER1	-0.893942823151256	7.16387941959759	8.5774208676974e-11	8.05678064406136e-10
CTC-523E23.11	1.9731457176212	2.97889193522484	8.79358180979926e-11	8.25538247173578e-10
USP8	1.01470185846739	7.47121895609026	8.88803806504847e-11	8.33957642505165e-10
RFC2	-1.14508147582689	6.03666238958872	8.94832492803078e-11	8.39163632944851e-10
SCARF2	5.24705104299795	-0.63901887333702	9.02700432631451e-11	8.46087943052794e-10
RP5-890E16.4	-2.12966975344101	2.62860906659397	9.14063877796218e-11	8.56279357049744e-10
DPF3	3.44301215436723	2.57735165718277	9.15947277047791e-11	8.57583862663556e-10
PLA2G16	2.65721564679327	2.44655796283278	9.26308731046729e-11	8.66820559192148e-10
ACAA2	-1.11615904496791	5.63834768151467	9.35402118216723e-11	8.74861370843917e-10
CCDC9	1.51716538101038	5.73889503584488	9.39859676364007e-11	8.78560107317045e-10
ATPIF1	-1.30403379625625	7.81067172090177	9.54142441433801e-11	8.91434363331012e-10
RNF181	-1.04690519102166	6.82696903435353	9.56826436302727e-11	8.9346417256253e-10
CCDC53	-1.18067609482169	6.44758927984286	9.85627124272482e-11	9.19865998299387e-10
PPIH	-0.98948308861982	5.68182164522719	1.03781780002122e-10	9.68057383031006e-10
C4orf47	4.17334918276665	0.310944910414718	1.04677745926117e-10	9.75893756176729e-10
MEA1	-1.23964114613185	6.97336521780311	1.04929371260746e-10	9.77717890824796e-10
TOR1AIP2	-1.26514530703526	4.63584847880105	1.05830683222247e-10	9.85590547215288e-10
PARK2	2.6290287954406	1.44843112332304	1.0692707070842e-10	9.95270565981254e-10
C20orf27	-1.17919295401232	5.56007142130829	1.08030614356402e-10	1.00500684953179e-09
RSBN1L-AS1	-2.0465502189676	3.20812801333523	1.08381291728358e-10	1.00773259594792e-09
USP36	1.42555871971381	7.3108840176633	1.10514467164023e-10	1.02647691598582e-09
FAM214A	1.22436511688289	5.93638613309438	1.10514743229886e-10	1.02647691598582e-09
SLC25A20	-1.93196498225232	4.23160096140266	1.11119595937052e-10	1.03154647216591e-09
SQRDL	-1.19659015296022	5.45457025007554	1.13806589147323e-10	1.0559293250095e-09
KIF9	1.44135802131148	4.53977633452235	1.14326301910166e-10	1.06018833369029e-09
CLCN4	2.84906730509174	3.50221137093992	1.1549020288864e-10	1.07041344014188e-09
ATP6V1A	-1.31646626212361	5.95513740959346	1.16049481040716e-10	1.07502676737134e-09
ZBTB20	1.63401906586027	6.26683311546857	1.16489525955893e-10	1.07853127078718e-09
CUL3	1.12801268350517	6.50006516600377	1.17163130188531e-10	1.08418350873039e-09
KCNIP2	1.79545636318832	4.08257182103246	1.17224122717172e-10	1.08418350873039e-09
GDF9	-1.2405476854281	4.92657439328298	1.18358234220671e-10	1.09409349739118e-09
CAD	-1.88168880037862	5.68013996198178	1.20104262528588e-10	1.10964652069643e-09
MMP17	2.37011415507999	2.85874778623828	1.20401341226951e-10	1.1118032941734e-09
CHD1	1.09508333848686	7.50687798841686	1.20664340911804e-10	1.11364326469632e-09
FKBP1A	-1.09361582919753	5.49431534940857	1.22891618741626e-10	1.13360056548836e-09
CHCHD3	-1.14322007539699	6.52572727434051	1.24960391301282e-10	1.15207545985472e-09
GPR18	1.6270228645683	5.8353005362912	1.28254502642305e-10	1.18182194918972e-09
ZCCHC17	-0.961424185737436	5.9537577485885	1.28908686526009e-10	1.18722385993459e-09
CAPNS1	-1.15669767477336	6.27892555123056	1.29230014539032e-10	1.18955615595965e-09
TIGIT	-2.24191616715742	2.92472920245132	1.29395790896362e-10	1.19045490402861e-09
SNHG14	1.34082985803476	5.21476929341707	1.2954957536513e-10	1.19124243747589e-09
B9D2	1.37021390180375	5.07664637763351	1.30204767847267e-10	1.19663729566523e-09
ST13	-0.928665908023449	7.20685928160089	1.32533751527826e-10	1.21740124760391e-09
MRPS18C	-1.2154409526168	7.09105942215348	1.33273240616633e-10	1.2235505973795e-09
KIF21A	-4.09572152045323	2.67278268744704	1.40643604528662e-10	1.29053803294131e-09
COQ5	-1.90209909601008	4.87585004856631	1.45853473647381e-10	1.33764096487842e-09
ADM	-4.48830571351275	2.27778468143161	1.46004856269284e-10	1.33832678062994e-09
COPZ1	-1.02491419385236	7.22485768324948	1.5046460435661e-10	1.37848301138665e-09
EIF2S2	-1.13552536111376	6.78362501889039	1.51535011537294e-10	1.38756194264574e-09
ZNF791	1.72596353907107	7.01476507039955	1.55959667846261e-10	1.42732915502464e-09
SNRPC	-1.07907168648669	7.75052680191378	1.56371377934936e-10	1.43034782403208e-09
RP11-167N4.4	6.3038996380601	-0.42682948085322	1.57157313228167e-10	1.43678462554124e-09
BOLA1	-2.31263702502109	3.6653689021013	1.58472697004176e-10	1.44805255719664e-09
WIBG	-1.02738483919149	6.11631174028988	1.59763605537568e-10	1.45908518157179e-09
TARS	-1.49389514842419	6.75572687985854	1.60638844922932e-10	1.46631204788325e-09
MYL6	-1.02955722139	10.3776066650982	1.60978204445685e-10	1.46864240724311e-09
NGDN	1.18103811423316	7.78806841453785	1.62785969491927e-10	1.48400747829847e-09
MIS18A	-1.60220312868922	4.30969967566283	1.62832255503301e-10	1.48400747829847e-09
GYS1	-1.16852305722171	5.43859892242581	1.63990386884138e-10	1.49378313308278e-09
FAH	-2.37884280171741	2.89576935775416	1.64096107814528e-10	1.49396722231767e-09
E2F3	-1.98048736519377	3.5127423126417	1.64871931964611e-10	1.50024871008006e-09
BASP1	-1.44887725725638	7.48608256405372	1.66112630140577e-10	1.51075156750964e-09
TMEM177	-2.21399909244276	3.80437613261169	1.66741078852865e-10	1.5156781418514e-09
FBXW2	-0.959932689676084	5.77897528867985	1.66954128877845e-10	1.51626775616795e-09
LUZP1	-1.26161489063124	4.68028609259604	1.67017531099648e-10	1.51626775616795e-09
ANKRD18DP	2.75757041595629	2.53600426248979	1.67066305913989e-10	1.51626775616795e-09
MTMR6	2.26036343057629	6.69292234144052	1.68493167860457e-10	1.52842374646420e-09
MVB12A	-1.31447681563293	4.43229436519115	1.72859868700853e-10	1.5672209476246e-09
PIGV	-1.97930287321527	3.77706933373009	1.7560574802937e-10	1.59129046878689e-09
NOC4L	-1.13468091660408	5.42156737902497	1.78389418990485e-10	1.61567731424715e-09
RBM48	1.63335763257867	6.13187463586019	1.78635070866137e-10	1.61706389798046e-09
PADI2	-4.03024725362124	1.4737258643784	1.80439032924789e-10	1.63254808090574e-09
ERCC2	-1.40011480585236	4.25197972656995	1.87062853598186e-10	1.69160202650824e-09
CDKN1B	1.78710280561131	4.84950992757123	1.88581773698107e-10	1.70445533796152e-09
NSA2	-1.02691024230871	6.56383008849526	1.94118594497995e-10	1.75359150179652e-09
TMEM259	1.21360459142885	8.17256897791399	1.94312825359793e-10	1.75443895186612e-09
SORD	-1.33228170717105	3.87791773536729	1.96659720243958e-10	1.7747117625941e-09
KDM3A	1.39840596393091	5.78452215307805	1.97082057196252e-10	1.77760486384911e-09
BET1	-1.19542788933976	5.31505070969542	1.9858654956182e-10	1.79025057141102e-09
FSD1L	-2.34561078355762	3.77952557911007	1.99888394224621e-10	1.80105731588363e-09
RASA2	1.12069030291989	5.44784182605395	2.00297659714216e-10	1.80381464580777e-09
TCP1	-1.20847227181622	8.23358251404265	2.04429783900873e-10	1.84007869888313e-09
XPO1	-0.995487332112777	6.91193393525516	2.05223795363112e-10	1.84627442265136e-09
VAMP8	-1.18713103311068	7.84790562253476	2.06128098806346e-10	1.85345548854641e-09
ALKBH4	-1.71984573079791	3.97962367318006	2.06530063776109e-10	1.85611458036646e-09
RP5-1104E15.6	-4.01298837620799	0.461621367646584	2.06909509066207e-10	1.85856865444509e-09
SIGIRR	1.27194945618373	5.12683903827576	2.08883662077305e-10	1.87533733820791e-09
DNAJB14	0.944569124936239	6.11532861622352	2.11915918469417e-10	1.9015834676832e-09
SLC25A23	-1.3727684606742	4.73537195737217	2.13966226349642e-10	1.9189958627077e-09
NASP	-1.12446449913035	7.4699895525219	2.14648624887773e-10	1.92412833525617e-09
CCDC93	1.10841161709467	5.77574392432628	2.15944566966472e-10	1.93475257921602e-09
MRPL23	-1.13234132148619	5.66890612177321	2.17691843743714e-10	1.94940758690232e-09
NXT1	1.46459430783751	7.25963258849491	2.19243245846054e-10	1.96229444066414e-09
ZCCHC9	-1.01272688162479	4.9595189361565	2.21013098651244e-10	1.976505962161e-09
ULBP2	7.02356398368469	0.568433405775145	2.21057332154003e-10	1.976505962161e-09
YIF1A	-1.0972474466004	5.99975076250568	2.2334185069089e-10	1.99591072809234e-09
UBE2B	1.1531601113009	6.86455539076241	2.2799834045833e-10	2.03648210948235e-09
SRPK1	-1.17021936831454	5.88318740966859	2.28513601394972e-10	2.04004145629615e-09
SNF8	-1.00904988159149	6.97602030562143	2.29689452516458e-10	2.04949153468592e-09
RPL7L1	-0.901684153951171	7.02599534894221	2.29854484596929e-10	2.04991715180855e-09
SYF2	0.950408759825347	7.41330310404646	2.31956146683932e-10	2.06760501975254e-09
COX7C	-1.14302449652048	8.77705089995241	2.33203550738602e-10	2.07766406677926e-09
DPH3P1	-3.51215778062955	1.55063561103295	2.35687217041414e-10	2.09872139089222e-09
ARPC2	-1.01307414004695	10.3116866718603	2.36425007942738e-10	2.1042187028872e-09
DNAH11	1.05280456439498	5.19913511066233	2.3724017972521e-10	2.11039876781015e-09
GSE1	1.54225889239015	4.70046854105832	2.39715450847032e-10	2.13053728255063e-09
POLA2	-1.42796087719594	4.85886038733323	2.39747942160984e-10	2.13053728255063e-09
GALNTL6	4.80029516017652	1.65474806946807	2.40893217344789e-10	2.13962653799228e-09
HSPB11	-1.07857343889929	6.16081522572549	2.47119768706557e-10	2.19381579221152e-09
MRPS9	-1.00342962792827	5.93066841483289	2.51564337579962e-10	2.2321384163837e-09
ANP32B	-0.965470728670677	6.86839008357652	2.55444761612438e-10	2.26541900006645e-09
NSUN5	-1.16725072256941	6.00200376071589	2.55777310460325e-10	2.26721734705852e-09
U2AF1L4	0.946863166304702	5.78592316012506	2.56573415165441e-10	2.27312075880093e-09
CERK	1.51663220795099	4.32888407357005	2.5954642179248e-10	2.29829474664795e-09
TAZ	1.03975656073175	6.63307234957362	2.63380588184804e-10	2.3310649727339e-09
NAGK	-0.928645653188213	7.45202880820504	2.6587284329081e-10	2.350935104728e-09
CXorf65	1.84240391001362	3.41817686679844	2.65894783752649e-10	2.350935104728e-09
SAFB2	0.8944053328954	6.97365465439252	2.66603312226939e-10	2.35600731811676e-09
RP11-266K22.2	-1.09280008362541	4.55184936700001	2.70641927526093e-10	2.39048792508007e-09
AMIGO2	-1.52917036596441	3.86087887305284	2.73251029478589e-10	2.41134349641205e-09
SNX11	-1.40189570723837	6.97428055393937	2.73279155337179e-10	2.41134349641205e-09
IRF2BP2	1.29481289756416	6.64556608908788	2.77761239244328e-10	2.4496550281866e-09
PUS3	-1.28888491903698	4.41997081140364	2.79706185807233e-10	2.46556345723419e-09
DHX16	-1.03374976957737	6.45956227322027	2.81153031056411e-10	2.4770673754849e-09
PRKDC	-0.880839246710999	7.02344809858076	2.84783061771449e-10	2.50778471381502e-09
RP5-1086K13.1	-4.61392893833877	1.99069017041192	2.86161742006875e-10	2.51865581592046e-09
PEPD	-1.14365535660041	6.52270138578974	2.87085112273664e-10	2.5255105722725e-09
MLF1	4.12582634138095	3.5189109383543	2.8743966293743e-10	2.52735699606433e-09
NDEL1	1.3521419376594	6.30747907255912	2.8884485490533e-10	2.53843483905987e-09
RP11-426A6.5	-1.18507146494612	4.61151965250384	2.90151922481119e-10	2.54863963683641e-09
KLF12	1.20339011127671	5.24830316361193	2.93246940240081e-10	2.57453130298214e-09
LAT2	-0.927279223332084	8.16739697641525	2.95012629193219e-10	2.58873211684316e-09
FAIM	-1.54367180757723	4.69583108389368	3.09627322270899e-10	2.71561192138297e-09
RP11-327P2.5	3.09653624260653	1.49104492466467	3.10832039396574e-10	2.72481011555321e-09
ORC5	-1.2848381421551	4.72569510735584	3.12140519594186e-10	2.73490823361586e-09
LYRM4	-1.20389995124362	5.35798836348154	3.12920381402499e-10	2.74036690901406e-09
AXIN2	4.26051487697756	1.71152476000205	3.13962154844275e-10	2.74811262889997e-09
PPM1N	2.35871324826568	1.78351221490681	3.21598545053959e-10	2.81354440692926e-09
SSR3	-0.950683026617689	6.06110015615979	3.22512704745689e-10	2.82012986216813e-09
AC093818.1	2.16667344242918	2.5548443748699	3.23053220491411e-10	2.8234431291673e-09
[truncated: 15,472 more rows]
